# Supplementary material for: A novel long noncoding RNA (lncRNA), LINC02657(LASTR), is a prognostic biomarker associated with immune infiltrates of lung adenocarcinoma based on unsupervised cluster analysis
Source: PeerJ. 2023 Nov 28;11:e16167. doi: 10.7717/peerj.16167 (PMC10691363; doi:10.7717/peerj.16167)
Supplement: Data S1 [file peerj-11-16167-s001.xlsx]

## Sheet: FIG 11A
	Normal	Tumor
	0.9039	1.228
	0.9746	1.9962
	1.2315	1.191
	0.9099	1.3439
	0.9092	1.4116
	1.0072	1.3517
	Unpaired t test
	P value	0.008
	P value summary	**
	Significantly different (P < 0.05)?	Yes
	One- or two-tailed P value?	Two-tailed
	t, df	t=3.302, df=10

## Sheet: FIG 11B-A549
	sh NC	sh LASTR-1	sh LASTR-2	sh LASTR-3
	1.0259	0.5602	0.9537	0.9047
	0.9767	0.6247	0.9646	0.8978
	0.977	0.4922	0.9023	0.7644
	ANOVA table	SS	DF	MS	F (DFn, DFd)	P value
	Treatment (between columns)	0.338	3	0.1127	F (3, 8) = 35.90	P<0.0001
	Residual (within columns)	0.02511	8	0.003138
	Total	0.3631	11
	Dunnett's multiple comparisons test	Mean Diff.	95.00% CI of diff.	Below threshold?	Summary	Adjusted P Value
	sh NC vs. sh LASTR-1	0.4342	0.3024 to 0.5659	Yes	****	<0.0001
	sh NC vs. sh LASTR-2	0.053	-0.07872 to 0.1847	No	ns	0.5461
	sh NC vs. sh LASTR-3	0.1376	0.005844 to 0.2693	Yes	*	0.0414

## Sheet: FIG 11B-H1299
	sh NC	sh LASTR-1	sh LASTR-2	sh LASTR-3
	1.0582	0.4615	0.8788	0.8613
	1.0435	0.3512	0.9781	0.892
	0.9125	0.5448	0.9263	0.8538
	ANOVA table	SS	DF	MS	F (DFn, DFd)	P value
	Treatment (between columns)	0.5491	3	0.183	F (3, 8) = 39.06	P<0.0001
	Residual (within columns)	0.03748	8	0.004685
	Total	0.5866	11
	Dunnett's multiple comparisons test	Mean Diff.	95.00% CI of diff.	Below threshold?	Summary	Adjusted P Value
	sh NC vs. sh LASTR-1	0.5522	0.3913 to 0.7132	Yes	****	<0.0001
	sh NC vs. sh LASTR-2	0.077	-0.08395 to 0.2379	No	ns	0.4231
	sh NC vs. sh LASTR-3	0.1357	-0.02525 to 0.2966	No	ns	0.0977

## Sheet: FIG 11C
	hours	sh NC			sh LASTR
	0	0.161	0.245	0.168	0.188	0.221	0.161
	24	0.361	0.401	0.409	0.255	0.247	0.301
	48	0.696	0.615	0.603	0.519	0.449	0.453
	72	0.868	0.914	0.834	0.629	0.689	0.669
	ANOVA table	SS	DF	MS	F (DFn, DFd)	P value
	Interaction	0.03602	3	0.01201	F (3, 16) = 8.549	P=0.0013
	row	1.159	3	0.3865	F (3, 16) = 275.2	P<0.0001
	column	0.093	1	0.093	F (1, 16) = 66.22	P<0.0001
	Residual	0.02247	16	0.001404
	Šídák's multiple comparisons test	Mean Diff.	95.00% CI of diff.	Below threshold?	Summary	Adjusted P Value
	sh NC - sh LASTR
	Row 1	0.001333	-0.08446 to 0.08713	No	ns	>0.9999
	Row 2	0.1227	0.03687 to 0.2085	Yes	**	0.004
	Row 3	0.1643	0.07854 to 0.2501	Yes	***	0.0002
	Row 4	0.2097	0.1239 to 0.2955	Yes	****	<0.0001

## Sheet: FIG 11D
	hours	sh NC			sh LASTR
	0	0.207	0.169	0.182	0.153	0.179	0.196
	24	0.339	0.305	0.269	0.235	0.169	0.202
	48	0.476	0.421	0.417	0.369	0.302	0.324
	72	0.762	0.806	0.726	0.664	0.592	0.606
	ANOVA table	SS	DF	MS	F (DFn, DFd)	P value
	Interaction	0.0146	3	0.004867	F (3, 16) = 4.595	P=0.0167
	row	0.9207	3	0.3069	F (3, 16) = 289.8	P<0.0001
	column	0.04932	1	0.04932	F (1, 16) = 46.57	P<0.0001
	Residual	0.01694	16	0.001059
	Šídák's multiple comparisons test	Mean Diff.	95.00% CI of diff.	Below threshold?	Summary	Adjusted P Value
	sh NC - sh LASTR
	Row 1	0.01	-0.06450 to 0.08450	No	ns	0.9931
	Row 2	0.1023	0.02783 to 0.1768	Yes	**	0.0056
	Row 3	0.1063	0.03183 to 0.1808	Yes	**	0.0041
	Row 4	0.144	0.06950 to 0.2185	Yes	***	0.0002

## Sheet: FIG 11F
migration
	sh NC	sh LASTR
	132	45
	122	59
	145	56
	Unpaired t test
	P value	0.0005
	P value summary	***
	Significantly different (P < 0.05)?	Yes
	One- or two-tailed P value?	Two-tailed
	t, df	t=10.08, df=4
invasion
	sh NC	sh LASTR
	109	32
	96	38
	116	45
	Unpaired t test
	P value	0.0006
	P value summary	***
	Significantly different (P < 0.05)?	Yes
	One- or two-tailed P value?	Two-tailed
	t, df	t=9.866, df=4

## Sheet: FIG 11H
migration
	sh NC	sh LASTR
	97	30
	104	24
	93	38
	Unpaired t test
	P value	0.0002
	P value summary	***
	Significantly different (P < 0.05)?	Yes
	One- or two-tailed P value?	Two-tailed
	t, df	t=13.01, df=4
invasion
	sh NC	sh LASTR
	76	23
	87	15
	79	28
	Unpaired t test
	P value	0.0003
	P value summary	***
	Significantly different (P < 0.05)?	Yes
	One- or two-tailed P value?	Two-tailed
	t, df	t=11.71, df=4

## Sheet: FIG 11J
	sh NC	sh LASTR
	0.45	11.7
	0.73	13.34
	0.46	12.64
	Unpaired t test
	P value	<0.0001
	P value summary	****
	Significantly different (P < 0.05)?	Yes
	One- or two-tailed P value?	Two-tailed
	t, df	t=24.83, df=4

## Sheet: FIG 11L
	sh NC	sh LASTR
	0.27	11.93
	0.45	12.73
	0.76	12.92
	Unpaired t test
	P value	<0.0001
	P value summary	****
	Significantly different (P < 0.05)?	Yes
	One- or two-tailed P value?	Two-tailed
	t, df	t=35.88, df=4
