# Supplementary material for: A novel long noncoding RNA (lncRNA), LINC02657(LASTR), is a prognostic biomarker associated with immune infiltrates of lung adenocarcinoma based on unsupervised cluster analysis
Source: PeerJ. 2023 Nov 28;11:e16167. doi: 10.7717/peerj.16167 (PMC10691363; doi:10.7717/peerj.16167)
Supplement: Supplemental Information 2 [file peerj-11-16167-s002.xlsx]

## Sheet: cluster
ID	cluster
TCGA-64-5774-01A-01R-1628-07	A
TCGA-78-7167-01A-11R-2066-07	B
TCGA-64-1677-01A-01R-0946-07	B
TCGA-97-8174-01A-11R-2287-07	B
TCGA-73-4658-01A-01R-1755-07	B
TCGA-MP-A4T8-01A-11R-A24X-07	A
TCGA-78-7158-01A-11R-2039-07	B
TCGA-55-7574-01A-11R-2039-07	B
TCGA-78-7540-01A-11R-2066-07	B
TCGA-MP-A4TC-01A-11R-A24X-07	B
TCGA-44-2655-01A-01R-0946-07	B
TCGA-44-A4SU-01A-11R-A24X-07	A
TCGA-86-8359-01A-11R-2326-07	B
TCGA-49-AAR9-01A-21R-A41B-07	B
TCGA-50-6597-01A-11R-1858-07	B
TCGA-86-8669-01A-11R-2403-07	B
TCGA-49-4486-01A-01R-1206-07	B
TCGA-64-1681-01A-11R-2066-07	B
TCGA-55-7903-01A-11R-2170-07	A
TCGA-55-6987-01A-11R-1949-07	B
TCGA-73-4659-01A-01R-1206-07	B
TCGA-50-8460-01A-11R-2326-07	B
TCGA-NJ-A4YP-01A-11R-A262-07	B
TCGA-44-6779-01A-11R-1858-07	B
TCGA-55-6642-01A-11R-1858-07	B
TCGA-55-8507-01A-11R-2403-07	B
TCGA-62-A46Y-01A-11R-A24H-07	B
TCGA-78-7537-01A-11R-2066-07	B
TCGA-44-2659-01A-01R-0946-07	B
TCGA-80-5611-01A-01R-1628-07	B
TCGA-05-4425-01A-01R-1755-07	B
TCGA-91-7771-01A-11R-2170-07	B
TCGA-44-6775-01A-11R-1858-07	B
TCGA-NJ-A4YG-01A-22R-A262-07	A
TCGA-55-A4DG-01A-11R-A24H-07	B
TCGA-50-8457-01A-11R-2326-07	B
TCGA-50-5051-01A-21R-1858-07	A
TCGA-44-2665-01A-01R-0946-07	A
TCGA-78-7147-01A-11R-2039-07	B
TCGA-73-4670-01A-01R-1206-07	B
TCGA-55-7910-01A-11R-2170-07	B
TCGA-05-4398-01A-01R-1206-07	A
TCGA-78-7153-01A-11R-2039-07	B
TCGA-55-5899-01A-11R-1628-07	B
TCGA-38-4630-01A-01R-1206-07	B
TCGA-78-7148-01A-11R-2039-07	B
TCGA-86-A456-01A-11R-A24H-07	B
TCGA-78-7143-01A-11R-2039-07	B
TCGA-44-6776-01A-11R-1858-07	B
TCGA-75-7030-01A-11R-1949-07	A
TCGA-J2-A4AD-01A-11R-A24H-07	B
TCGA-62-A46O-01A-11R-A24H-07	B
TCGA-69-8255-01A-11R-2287-07	B
TCGA-44-5643-01A-01R-1628-07	B
TCGA-55-7911-01A-11R-2170-07	A
TCGA-97-A4M2-01A-12R-A24X-07	B
TCGA-95-7039-01A-11R-1949-07	B
TCGA-55-6982-01A-11R-1949-07	B
TCGA-75-6211-01A-11R-1755-07	A
TCGA-50-6590-01A-12R-1858-07	A
TCGA-53-7813-01A-11R-2170-07	B
TCGA-97-A4LX-01A-11R-A24X-07	A
TCGA-97-7552-01A-11R-2039-07	B
TCGA-73-4662-01A-01R-1206-07	B
TCGA-49-6744-01A-11R-1858-07	B
TCGA-44-6775-01A-11R-A278-07	B
TCGA-64-1678-01A-01R-0946-07	B
TCGA-71-6725-01A-11R-1858-07	B
TCGA-53-7626-01A-12R-2066-07	B
TCGA-05-4402-01A-01R-1206-07	B
TCGA-86-A4JF-01A-11R-A24X-07	B
TCGA-69-7973-01A-11R-2187-07	B
TCGA-44-A47B-01A-11R-A24H-07	B
TCGA-78-7633-01A-11R-2066-07	B
TCGA-49-AAQV-01A-11R-A39D-07	A
TCGA-55-7995-01A-11R-2187-07	B
TCGA-64-1676-01A-01R-0946-07	B
TCGA-MP-A4T6-01A-32R-A262-07	B
TCGA-55-7727-01A-11R-2170-07	B
TCGA-78-7146-01A-11R-2039-07	A
TCGA-55-8094-01A-11R-2241-07	A
TCGA-50-5045-01A-01R-1628-07	B
TCGA-55-8511-01A-11R-2403-07	B
TCGA-55-6986-01A-11R-1949-07	B
TCGA-95-7944-01A-11R-2187-07	B
TCGA-62-8399-01A-21R-2326-07	B
TCGA-86-6562-01A-11R-1755-07	A
TCGA-L4-A4E5-01A-11R-A24X-07	A
TCGA-78-7149-01A-11R-2039-07	B
TCGA-91-A4BD-01A-11R-A24H-07	B
TCGA-78-7159-01A-11R-2039-07	B
TCGA-50-5930-01A-11R-1755-07	B
TCGA-MP-A4SV-01A-11R-A24X-07	A
TCGA-55-1594-01A-01R-0946-07	B
TCGA-99-8028-01A-11R-2241-07	A
TCGA-67-6216-01A-11R-1755-07	A
TCGA-44-2666-01A-01R-0946-07	B
TCGA-69-7763-01A-11R-2170-07	B
TCGA-67-3772-01A-01R-0946-07	B
TCGA-97-A4M0-01A-11R-A24X-07	B
TCGA-91-6849-01A-11R-1949-07	B
TCGA-55-7816-01A-11R-2170-07	B
TCGA-55-8615-01A-11R-2403-07	A
TCGA-86-6851-01A-11R-1949-07	B
TCGA-MP-A4SY-01A-21R-A24X-07	B
TCGA-49-4488-01A-01R-1755-07	B
TCGA-69-7764-01A-11R-2170-07	B
TCGA-93-7347-01A-11R-2187-07	B
TCGA-73-A9RS-01A-11R-A41B-07	B
TCGA-86-8672-01A-21R-2403-07	B
TCGA-55-7281-01A-11R-2039-07	B
TCGA-05-4403-01A-01R-1206-07	A
TCGA-44-2662-01A-01R-0946-07	B
TCGA-50-6673-01A-11R-1949-07	B
TCGA-J2-8194-01A-11R-2241-07	B
TCGA-55-7284-01B-11R-2241-07	A
TCGA-55-6981-01A-11R-1949-07	B
TCGA-44-6147-01A-11R-1755-07	B
TCGA-55-6970-01A-11R-1949-07	B
TCGA-44-3396-01A-01R-1206-07	A
TCGA-44-6778-01A-11R-1858-07	B
TCGA-75-6214-01A-41R-1949-07	A
TCGA-97-7547-01A-11R-2039-07	B
TCGA-67-3773-01A-01R-0946-07	B
TCGA-44-6145-01A-11R-1755-07	B
TCGA-55-1592-01A-01R-0946-07	B
TCGA-55-8097-01A-11R-2241-07	B
TCGA-55-6968-01A-11R-1949-07	B
TCGA-MP-A4TE-01A-22R-A466-07	B
TCGA-49-4514-01A-21R-1858-07	B
TCGA-95-7947-01A-11R-2187-07	B
TCGA-55-7815-01A-11R-2170-07	B
TCGA-86-8074-01A-11R-2241-07	A
TCGA-44-A479-01A-31R-A24H-07	B
TCGA-78-7145-01A-11R-2039-07	B
TCGA-78-7166-01A-12R-2066-07	B
TCGA-91-A4BC-01A-11R-A24H-07	B
TCGA-38-4629-01A-02R-1206-07	A
TCGA-05-4424-01A-22R-1858-07	B
TCGA-55-7914-01A-11R-2170-07	B
TCGA-MP-A4TF-01A-11R-A262-07	A
TCGA-93-8067-01A-11R-2287-07	B
TCGA-50-5044-01A-21R-1858-07	A
TCGA-78-7539-01A-11R-2066-07	B
TCGA-38-7271-01A-11R-2039-07	B
TCGA-62-A46V-01A-11R-A24H-07	A
TCGA-44-2662-01B-02R-A277-07	B
TCGA-55-6984-01A-11R-1949-07	B
TCGA-80-5608-01A-31R-1949-07	B
TCGA-86-A4P7-01A-11R-A24X-07	B
TCGA-L4-A4E6-01A-11R-A24H-07	B
TCGA-L9-A8F4-01A-11R-A39D-07	B
TCGA-69-8253-01A-11R-2287-07	B
TCGA-50-5049-01A-01R-1628-07	B
TCGA-44-A47G-01A-21R-A24H-07	B
TCGA-05-4390-01A-02R-1755-07	B
TCGA-50-5072-01A-21R-1858-07	B
TCGA-55-8203-01A-11R-2241-07	B
TCGA-78-8640-01A-11R-2403-07	B
TCGA-55-6975-01A-11R-1949-07	B
TCGA-73-4676-01A-01R-1755-07	A
TCGA-L9-A7SV-01A-11R-A39D-07	A
TCGA-97-8177-01A-11R-2287-07	B
TCGA-49-4510-01A-01R-1206-07	B
TCGA-05-5715-01A-01R-1628-07	B
TCGA-50-5942-01A-21R-1755-07	B
TCGA-55-8299-01A-11R-2287-07	B
TCGA-86-8280-01A-11R-2287-07	B
TCGA-05-4395-01A-01R-1206-07	A
TCGA-86-7955-01A-11R-2187-07	B
TCGA-L9-A743-01A-43R-A39D-07	B
TCGA-55-8506-01A-11R-2403-07	B
TCGA-75-5122-01A-01R-1755-07	B
TCGA-99-8033-01A-11R-2241-07	B
TCGA-67-4679-01B-01R-1755-07	B
TCGA-49-AARN-01A-21R-A41B-07	A
TCGA-50-6593-01A-11R-1755-07	B
TCGA-95-7567-01A-11R-2066-07	A
TCGA-44-3918-01B-02R-A277-07	A
TCGA-50-5933-01A-11R-1755-07	B
TCGA-75-6203-01A-11R-1755-07	B
TCGA-05-4244-01A-01R-1107-07	A
TCGA-91-8497-01A-11R-2403-07	B
TCGA-44-3917-01A-01R-A278-07	B
TCGA-44-A4SS-01A-11R-A24X-07	B
TCGA-49-4487-01A-21R-1858-07	B
TCGA-97-8552-01A-11R-2403-07	B
TCGA-55-7724-01A-11R-2170-07	B
TCGA-38-4625-01A-01R-1206-07	A
TCGA-55-6980-01A-11R-1949-07	A
TCGA-69-7765-01A-11R-2170-07	B
TCGA-38-4626-01A-01R-1206-07	B
TCGA-78-7163-01A-12R-2066-07	B
TCGA-95-7043-01A-11R-1949-07	B
TCGA-05-4433-01A-22R-1858-07	B
TCGA-62-8395-01A-11R-2326-07	B
TCGA-05-5420-01A-01R-1628-07	B
TCGA-50-5946-01A-11R-1755-07	A
TCGA-MP-A4TH-01A-31R-A262-07	B
TCGA-38-6178-01A-11R-1755-07	B
TCGA-44-8119-01A-11R-2241-07	B
TCGA-L9-A50W-01A-12R-A39D-07	A
TCGA-80-5607-01A-31R-1949-07	B
TCGA-05-4415-01A-22R-1858-07	B
TCGA-55-8505-01A-11R-2403-07	B
TCGA-50-5946-02A-11R-2090-07	A
TCGA-67-6215-01A-11R-1755-07	B
TCGA-49-4507-01A-01R-1206-07	A
TCGA-86-8075-01A-11R-2241-07	B
TCGA-55-6972-01A-11R-1949-07	B
TCGA-91-6829-01A-21R-1858-07	B
TCGA-62-8394-01A-11R-2326-07	A
TCGA-99-AA5R-01A-11R-A39D-07	B
TCGA-55-7227-01A-11R-2039-07	B
TCGA-75-7025-01A-12R-1949-07	B
TCGA-55-8091-01A-11R-2241-07	B
TCGA-50-6592-01A-11R-1755-07	B
TCGA-05-4249-01A-01R-1107-07	B
TCGA-86-8076-01A-31R-2241-07	B
TCGA-86-8055-01A-11R-2241-07	B
TCGA-55-A57B-01A-12R-A39D-07	B
TCGA-44-2668-01A-01R-0946-07	A
TCGA-86-7714-01A-12R-2170-07	B
TCGA-75-5126-01A-01R-1755-07	B
TCGA-MP-A4SW-01A-21R-A24X-07	A
TCGA-49-4505-01A-01R-1206-07	A
TCGA-55-8096-01A-11R-2241-07	B
TCGA-50-6594-01A-11R-1755-07	B
TCGA-44-6147-01B-06R-A277-07	B
TCGA-73-7499-01A-11R-2187-07	B
TCGA-71-8520-01A-11R-2403-07	B
TCGA-78-7160-01A-11R-2039-07	B
TCGA-38-4632-01A-01R-1755-07	A
TCGA-50-5931-01A-11R-1755-07	B
TCGA-64-5775-01A-01R-1628-07	A
TCGA-35-5375-01A-01R-1628-07	B
TCGA-MP-A4TI-01A-21R-A24X-07	A
TCGA-55-A491-01A-11R-A24H-07	A
TCGA-49-6767-01A-11R-1858-07	A
TCGA-55-8514-01A-11R-2403-07	B
TCGA-49-AAR4-01A-12R-A41B-07	A
TCGA-67-3770-01A-01R-0946-07	B
TCGA-86-8056-01A-11R-2241-07	B
TCGA-MP-A4TK-01A-11R-A24X-07	A
TCGA-78-7161-01A-11R-2039-07	A
TCGA-55-8090-01A-11R-2241-07	A
TCGA-L9-A443-01A-12R-A24H-07	A
TCGA-64-1680-01A-02R-0946-07	B
TCGA-MP-A4TD-01A-32R-A262-07	A
TCGA-86-8671-01A-11R-2403-07	B
TCGA-86-8358-01A-11R-2326-07	B
TCGA-83-5908-01A-21R-2287-07	A
TCGA-49-AARQ-01A-11R-A41B-07	B
TCGA-99-7458-01A-11R-2039-07	B
TCGA-44-4112-01B-06R-A277-07	A
TCGA-44-5645-01A-01R-A278-07	B
TCGA-55-7576-01A-11R-2066-07	B
TCGA-55-8614-01A-11R-2403-07	B
TCGA-91-6830-01A-11R-1949-07	B
TCGA-69-7978-01A-11R-2187-07	B
TCGA-86-A4D0-01A-11R-A24H-07	B
TCGA-44-8117-01A-11R-2241-07	B
TCGA-44-3398-01A-01R-1107-07	B
TCGA-50-5941-01A-11R-1755-07	B
TCGA-75-5125-01A-01R-1755-07	A
TCGA-75-5146-01A-01R-1628-07	B
TCGA-44-6774-01A-21R-1858-07	B
TCGA-05-4250-01A-01R-1107-07	A
TCGA-MP-A4T9-01A-11R-A24X-07	A
TCGA-55-7913-01B-11R-2241-07	B
TCGA-44-3918-01A-01R-A278-07	A
TCGA-55-A494-01A-11R-A24X-07	A
TCGA-49-AAR3-01A-11R-A41B-07	A
TCGA-62-A46S-01A-11R-A24H-07	B
TCGA-62-8402-01A-11R-2326-07	B
TCGA-95-A4VK-01A-11R-A262-07	B
TCGA-35-3615-01A-01R-0946-07	B
TCGA-78-7156-01A-11R-2039-07	B
TCGA-44-6147-01A-11R-A278-07	B
TCGA-NJ-A55R-01A-11R-A262-07	B
TCGA-86-7954-01A-11R-2187-07	B
TCGA-78-7220-01A-11R-2039-07	B
TCGA-55-8092-01A-11R-2241-07	B
TCGA-78-8648-01A-11R-2403-07	B
TCGA-78-7154-01A-11R-2039-07	B
TCGA-69-8254-01A-11R-2287-07	B
TCGA-55-8616-01A-11R-2403-07	B
TCGA-49-6745-01A-11R-1858-07	A
TCGA-50-5066-02A-11R-2090-07	B
TCGA-78-7536-01A-11R-2066-07	B
TCGA-55-7283-01A-11R-2039-07	B
TCGA-86-7701-01A-11R-2170-07	B
TCGA-44-6775-01C-02R-A277-07	B
TCGA-44-7660-01A-11R-2066-07	B
TCGA-44-7667-01A-31R-2066-07	B
TCGA-49-4490-01A-21R-1858-07	A
TCGA-50-5939-01A-11R-1628-07	B
TCGA-49-AARO-01A-12R-A41B-07	A
TCGA-78-7542-01A-21R-2066-07	A
TCGA-05-4420-01A-01R-1206-07	B
TCGA-05-4417-01A-22R-1858-07	B
TCGA-49-AARE-01A-11R-A41B-07	B
TCGA-05-4430-01A-02R-1206-07	B
TCGA-05-4427-01A-21R-1858-07	A
TCGA-MN-A4N1-01A-11R-A24X-07	A
TCGA-05-4410-01A-21R-1858-07	B
TCGA-44-7671-01A-11R-2066-07	B
TCGA-62-A46P-01A-11R-A24H-07	B
TCGA-55-6543-01A-11R-1755-07	B
TCGA-44-7659-01A-11R-2066-07	B
TCGA-MP-A4T4-01A-11R-A262-07	A
TCGA-97-A4M1-01A-11R-A24X-07	B
TCGA-55-6971-01A-11R-1949-07	A
TCGA-64-5815-01A-01R-1628-07	A
TCGA-44-A47A-01A-21R-A24H-07	B
TCGA-75-6206-01A-11R-1755-07	B
TCGA-91-6835-01A-11R-1858-07	B
TCGA-55-7573-01A-11R-2039-07	B
TCGA-50-5068-01A-01R-1628-07	B
TCGA-44-3919-01A-02R-1107-07	B
TCGA-4B-A93V-01A-11R-A39D-07	A
TCGA-97-A4M7-01A-11R-A24X-07	B
TCGA-38-4631-01A-01R-1755-07	B
TCGA-MP-A5C7-01A-11R-A262-07	B
TCGA-J2-8192-01A-11R-2241-07	A
TCGA-55-8089-01A-11R-2241-07	A
TCGA-05-5423-01A-01R-1628-07	B
TCGA-73-4666-01A-01R-1206-07	A
TCGA-86-A4P8-01A-11R-A24X-07	B
TCGA-64-1679-01A-21R-2066-07	B
TCGA-50-5935-01A-11R-1755-07	B
TCGA-97-A4M3-01A-11R-A24X-07	B
TCGA-78-8660-01A-11R-2403-07	B
TCGA-99-8025-01A-11R-2241-07	B
TCGA-67-3774-01A-01R-0946-07	B
TCGA-91-6836-01A-21R-1858-07	A
TCGA-55-7726-01A-11R-2170-07	A
TCGA-55-8510-01A-11R-2403-07	B
TCGA-55-7994-01A-11R-2187-07	A
TCGA-75-6207-01A-11R-1755-07	A
TCGA-55-8621-01A-11R-2403-07	B
TCGA-44-7669-01A-21R-2066-07	B
TCGA-L9-A444-01A-21R-A24H-07	B
TCGA-86-8073-01A-11R-2241-07	B
TCGA-93-A4JP-01A-11R-A24X-07	B
TCGA-38-4628-01A-01R-1206-07	B
TCGA-44-6777-01A-11R-1858-07	B
TCGA-73-4675-01A-01R-1206-07	B
TCGA-97-8175-01A-11R-2287-07	B
TCGA-J2-A4AE-01A-21R-A24H-07	B
TCGA-05-4426-01A-01R-1206-07	B
TCGA-49-4506-01A-01R-1206-07	B
TCGA-67-3771-01A-01R-0946-07	B
TCGA-78-7152-01A-11R-2039-07	B
TCGA-62-A46R-01A-11R-A24H-07	A
TCGA-44-4112-01A-01R-1107-07	A
TCGA-05-4432-01A-01R-1206-07	B
TCGA-44-8120-01A-11R-2241-07	B
TCGA-55-8208-01A-11R-2241-07	B
TCGA-50-5066-01A-01R-1628-07	A
TCGA-73-4677-01A-01R-1206-07	B
TCGA-55-1596-01A-01R-0946-07	B
TCGA-05-4418-01A-01R-1206-07	B
TCGA-97-8171-01A-11R-2287-07	B
TCGA-L9-A5IP-01A-21R-A39D-07	A
TCGA-55-8087-01A-11R-2241-07	B
TCGA-55-A493-01A-11R-A24H-07	B
TCGA-93-7348-01A-21R-2039-07	B
TCGA-91-6848-01A-11R-1949-07	A
TCGA-44-7661-01A-11R-2066-07	A
TCGA-44-3917-01B-02R-A277-07	B
TCGA-44-2661-01A-01R-1107-07	B
TCGA-86-8585-01A-11R-2403-07	A
TCGA-44-2668-01A-01R-A278-07	A
TCGA-95-A4VN-01A-11R-A262-07	A
TCGA-MP-A4TA-01A-21R-A24X-07	B
TCGA-NJ-A4YF-01A-12R-A262-07	B
TCGA-69-7760-01A-11R-2170-07	A
TCGA-05-4397-01A-01R-1206-07	B
TCGA-35-4122-01A-01R-1107-07	A
TCGA-05-4384-01A-01R-1755-07	A
TCGA-62-8397-01A-11R-2326-07	B
TCGA-05-5429-01A-01R-1628-07	B
TCGA-62-A471-01A-12R-A24H-07	B
TCGA-55-6978-01A-11R-1949-07	A
TCGA-49-6761-01A-31R-1949-07	A
TCGA-99-8032-01A-11R-2241-07	B
TCGA-75-6212-01A-11R-1755-07	B
TCGA-78-8655-01A-11R-2403-07	B
TCGA-55-7570-01A-11R-2039-07	B
TCGA-NJ-A4YQ-01A-11R-A262-07	B
TCGA-44-5645-01B-04R-A277-07	B
TCGA-J2-A4AG-01A-11R-A24H-07	B
TCGA-95-7948-01A-11R-2187-07	B
TCGA-78-8662-01A-11R-2403-07	B
TCGA-NJ-A7XG-01A-12R-A39D-07	B
TCGA-91-6831-01A-11R-1858-07	B
TCGA-55-6979-01A-11R-1949-07	A
TCGA-91-6828-01A-11R-1858-07	B
TCGA-62-A472-01A-11R-A24H-07	A
TCGA-MN-A4N4-01A-12R-A24X-07	B
TCGA-55-6985-01A-11R-1949-07	B
TCGA-55-6712-01A-11R-1858-07	B
TCGA-55-8085-01A-11R-2241-07	B
TCGA-62-8398-01A-11R-2326-07	B
TCGA-44-2656-01A-02R-0946-07	B
TCGA-44-3918-01A-01R-1107-07	A
TCGA-55-8301-01A-11R-2287-07	B
TCGA-86-8674-01A-21R-2403-07	B
TCGA-05-4422-01A-01R-1206-07	B
TCGA-38-4627-01A-01R-1206-07	B
TCGA-75-7027-01A-11R-1949-07	A
TCGA-55-7907-01A-11R-2170-07	B
TCGA-55-A48Z-01A-12R-A24X-07	A
TCGA-05-5425-01A-02R-1628-07	B
TCGA-55-8206-01A-11R-2241-07	B
TCGA-78-7535-01A-11R-2066-07	B
TCGA-86-8279-01A-11R-2287-07	B
TCGA-78-7150-01A-21R-2039-07	B
TCGA-91-6840-01A-11R-1949-07	B
TCGA-MN-A4N5-01A-11R-A24X-07	A
TCGA-44-2666-01B-02R-A277-07	B
TCGA-05-4382-01A-01R-1206-07	B
TCGA-78-7155-01A-11R-2039-07	B
TCGA-64-5781-01A-01R-1628-07	B
TCGA-44-5644-01A-21R-2039-07	B
TCGA-44-2662-01A-01R-A278-07	B
TCGA-55-8620-01A-11R-2403-07	B
TCGA-97-A4M5-01A-11R-A24X-07	B
TCGA-55-8205-01A-11R-2241-07	A
TCGA-95-7562-01A-11R-2241-07	B
TCGA-55-A48Y-01A-11R-A24H-07	B
TCGA-49-AARR-01A-11R-A41B-07	B
TCGA-55-A492-01A-11R-A24H-07	B
TCGA-50-5055-01A-01R-1628-07	B
TCGA-95-8494-01A-11R-2326-07	A
TCGA-55-8302-01A-11R-2326-07	A
TCGA-67-6217-01A-11R-1755-07	B
TCGA-O1-A52J-01A-11R-A262-07	B
TCGA-44-2656-01B-06R-A277-07	B
TCGA-97-7938-01A-11R-2170-07	B
TCGA-49-6743-01A-11R-1858-07	B
TCGA-35-4123-01A-01R-1107-07	A
TCGA-05-4434-01A-01R-1206-07	A
TCGA-49-4512-01A-21R-1858-07	B
TCGA-75-6205-01A-11R-1755-07	B
TCGA-91-8496-01A-11R-2403-07	B
TCGA-69-7980-01A-11R-2187-07	B
TCGA-44-2656-01A-02R-A278-07	B
TCGA-44-2657-01A-01R-1107-07	B
TCGA-97-7553-01A-21R-2039-07	B
TCGA-91-6847-01A-11R-1949-07	A
TCGA-93-A4JO-01A-21R-A24X-07	B
TCGA-53-7624-01A-11R-2066-07	B
TCGA-97-7554-01A-11R-2039-07	A
TCGA-50-7109-01A-11R-2039-07	B
TCGA-05-4396-01A-21R-1858-07	B
TCGA-55-A490-01A-11R-A466-07	B
TCGA-78-7162-01A-21R-2066-07	B
TCGA-86-8281-01A-11R-2287-07	B
TCGA-97-A4M6-01A-11R-A24X-07	B
TCGA-91-8499-01A-11R-2403-07	B
TCGA-49-AAR0-01A-21R-A39D-07	B
TCGA-73-7498-01A-12R-2187-07	B
TCGA-55-7725-01A-11R-2170-07	B
TCGA-86-8668-01A-11R-2403-07	B
TCGA-73-4668-01A-01R-1206-07	A
TCGA-55-A4DF-01A-11R-A24H-07	B
TCGA-64-5778-01A-01R-1628-07	B
TCGA-49-4494-01A-01R-1206-07	A
TCGA-86-8673-01A-11R-2403-07	B
TCGA-44-7662-01A-11R-2066-07	A
TCGA-44-5645-01A-01R-1628-07	B
TCGA-50-6595-01A-12R-1858-07	A
TCGA-49-4501-01A-01R-1206-07	B
TCGA-44-7672-01A-11R-2066-07	B
TCGA-50-6591-01A-11R-1755-07	B
TCGA-44-7670-01A-11R-2066-07	B
TCGA-S2-AA1A-01A-12R-A39D-07	B
TCGA-86-7713-01A-11R-2066-07	B
TCGA-86-7953-01A-11R-2187-07	B
TCGA-MP-A4T7-01A-11R-A24X-07	B
TCGA-75-5147-01A-01R-1628-07	B
TCGA-75-7031-01A-11R-1949-07	B
TCGA-44-2668-01B-02R-A277-07	A
TCGA-69-7974-01A-11R-2187-07	B
TCGA-55-A48X-01A-11R-A24H-07	B
TCGA-44-2666-01A-01R-A278-07	B
TCGA-55-8204-01A-11R-2241-07	A
TCGA-86-7711-01A-11R-2066-07	B
TCGA-05-5428-01A-01R-1628-07	B
TCGA-50-5932-01A-11R-1755-07	B
TCGA-97-7937-01A-11R-2170-07	B
TCGA-05-4405-01A-21R-1858-07	B
TCGA-05-4389-01A-01R-1206-07	B
TCGA-55-8512-01A-11R-2403-07	B
TCGA-69-A59K-01A-11R-A262-07	B

## Sheet: diff
gene_id	baseMean	log2FoldChange	lfcSE	stat	pvalue	padj	gene_name	gene_biotype	cor_pvalue	correlation
ENSG00000198804	473351	0.0618235	0.0796455	0.776233	0.437611	0.606976	MT-CO1	protein_coding	0.714775	0.0161734
ENSG00000168878	447595	-1.0404	0.167365	-6.21635	5.09e-10	1.75e-08	SFTPB	protein_coding	3.63e-14	-0.326007
ENSG00000198886	367606	0.0317727	0.0835189	0.380425	0.70363	0.818846	MT-ND4	protein_coding	0.88062	0.00664689
ENSG00000211896	302108	0.0631307	0.152833	0.41307	0.679556	0.801424	IGHG1	IG_C_gene	0.616487	0.0221637
ENSG00000075624	281553	0.315197	0.0440826	7.15016	8.67e-13	5.37e-11	ACTB	protein_coding	6.73e-23	0.416102
ENSG00000210082	274911	0.232698	0.0868925	2.678	0.00740636	0.0276671	MT-RNR2	Mt_rRNA	0.00389817	0.127225
ENSG00000198938	234085	0.170444	0.0841393	2.02573	0.0427924	0.111813	MT-CO3	protein_coding	0.000712965	0.14896
ENSG00000087086	220305	-0.433312	0.0794003	-5.45731	4.83e-08	9.88e-07	FTL	protein_coding	2.36e-06	-0.206641
ENSG00000156508	212182	-0.184675	0.0635799	-2.90461	0.00367713	0.0156561	EEF1A1	protein_coding	0.000293265	-0.159246
ENSG00000198712	194479	0.129909	0.0829009	1.56704	0.117106	0.241322	MT-CO2	protein_coding	0.013	0.109598
ENSG00000019582	191575	-0.310124	0.0931357	-3.32981	0.000869058	0.00476421	CD74	protein_coding	0.0299943	-0.0958283
ENSG00000211592	189124	-0.0243709	0.144088	-0.169139	0.865688	0.923946	IGKC	IG_C_gene	0.73129	-0.0151981
ENSG00000211895	175993	-0.332274	0.143751	-2.31147	0.0208071	0.063403	IGHA1	IG_C_gene	0.00909547	-0.115064
ENSG00000198727	174075	0.0852082	0.0857091	0.994155	0.320147	0.492467	MT-CYB	protein_coding	0.402916	0.0370067
ENSG00000185303	172422	-0.799552	0.198469	-4.02861	5.61e-05	0.00046834	SFTPA2	protein_coding	0.00400377	-0.126857
ENSG00000184009	168491	0.303601	0.0470904	6.44719	1.14e-10	4.5e-09	ACTG1	protein_coding	6.34e-15	0.335065
ENSG00000115414	159614	0.565952	0.107653	5.25719	1.46e-07	2.65e-06	FN1	protein_coding	6.51e-09	0.25266
ENSG00000133112	157780	-0.211664	0.0736027	-2.87577	0.00403046	0.0169046	TPT1	protein_coding	0.000937019	-0.145662
ENSG00000108821	157409	0.64426	0.121427	5.30574	1.12e-07	2.1e-06	COL1A1	protein_coding	7.73e-14	0.321977
ENSG00000198763	156588	0.0705579	0.0887671	0.794866	0.426692	0.59699	MT-ND2	protein_coding	0.0368336	0.0921985
ENSG00000166710	151884	0.042587	0.0719203	0.592141	0.553756	0.706323	B2M	protein_coding	0.19257	0.0576223
ENSG00000198888	138388	-0.0242226	0.0876651	-0.276309	0.782311	0.871279	MT-ND1	protein_coding	0.974727	-0.00140212
ENSG00000198899	130481	0.0985193	0.0838803	1.17452	0.240186	0.403934	MT-ATP6	protein_coding	0.0185853	0.103893
ENSG00000122852	130339	-0.785022	0.200339	-3.91846	8.91e-05	0.000691501	SFTPA1	protein_coding	0.00276819	-0.131861
ENSG00000198786	117166	-0.108102	0.0925024	-1.16864	0.242547	0.40658	MT-ND5	protein_coding	0.133088	-0.0664053
ENSG00000234745	113936	0.160538	0.0828567	1.93754	0.0526789	0.131299	HLA-B	protein_coding	0.00296381	0.130948
ENSG00000111640	112695	0.502013	0.0731935	6.85871	6.95e-12	3.55e-10	GAPDH	protein_coding	1.28e-21	0.404539
ENSG00000168542	109470	0.470524	0.115744	4.06519	4.8e-05	0.000409488	COL3A1	protein_coding	4.13e-09	0.255843
ENSG00000157765	97167.6	-0.305338	0.132895	-2.29758	0.0215857	0.0652729	SLC34A2	protein_coding	0.0358019	-0.0927071
ENSG00000164692	96702.9	0.507509	0.109911	4.61744	3.88e-06	4.68e-05	COL1A2	protein_coding	6.11e-10	0.268798
ENSG00000197746	96065.9	-0.0989926	0.0511916	-1.93377	0.0531418	0.132243	PSAP	protein_coding	0.284383	-0.0473538
ENSG00000074800	95170.7	0.325745	0.0561692	5.79934	6.66e-09	1.69e-07	ENO1	protein_coding	1.85e-12	0.304404
ENSG00000167658	92909.7	-0.0867387	0.0547444	-1.58443	0.113096	0.235127	EEF2	protein_coding	0.589012	-0.0239083
ENSG00000205542	92174.2	0.00947275	0.0699475	0.135426	0.892275	0.939979	TMSB4X	protein_coding	0.0581611	0.0837008
ENSG00000161016	88178.4	0.0248087	0.075429	0.328901	0.74223	0.843788	RPL8	protein_coding	0.0224363	0.100782
ENSG00000086548	86778.6	-0.201116	0.137049	-1.46747	0.142248	0.277852	CEACAM6	protein_coding	0.0115081	-0.111488
ENSG00000100316	84981.7	-0.199236	0.0549538	-3.62552	0.000288379	0.00188456	RPL3	protein_coding	0.00963547	-0.114196
ENSG00000231500	82665	-0.218547	0.0876038	-2.49472	0.0126057	0.0425207	RPS18	protein_coding	0.323961	-0.0436341
ENSG00000206503	81587.1	0.256484	0.0754164	3.4009	0.000671648	0.00384652	HLA-A	protein_coding	2.8e-05	0.183818
ENSG00000204525	79156.3	0.0882979	0.0734674	1.20187	0.229416	0.391196	HLA-C	protein_coding	0.0291019	0.096353
ENSG00000197956	78606.5	0.678813	0.0971295	6.98874	2.77e-12	1.57e-10	S100A6	protein_coding	1.25e-15	0.343223
ENSG00000070756	78012.4	0.182089	0.0641805	2.83714	0.0045519	0.0186255	PABPC1	protein_coding	2.01e-05	0.187063
ENSG00000131400	77666	-0.714665	0.150878	-4.73671	2.17e-06	2.82e-05	NAPSA	protein_coding	1.63e-07	-0.22872
ENSG00000204287	76259.9	-0.226005	0.0986474	-2.29104	0.0219612	0.0660717	HLA-DRA	protein_coding	0.119934	-0.0687436
ENSG00000142541	75492.9	-0.221555	0.0671942	-3.29723	0.000976431	0.00524284	RPL13A	protein_coding	0.0014521	-0.140228
ENSG00000137154	74254.6	-0.118292	0.0775485	-1.52539	0.127162	0.256077	RPS6	protein_coding	0.0618041	-0.0825215
ENSG00000117984	74024.1	-0.192166	0.069514	-2.76442	0.0057024	0.0223227	CTSD	protein_coding	0.153432	-0.0631174
ENSG00000164733	73130.8	0.113642	0.0671616	1.69207	0.0906326	0.199218	CTSB	protein_coding	0.00203546	0.135906
ENSG00000034510	71839.6	0.5227	0.0720065	7.25907	3.9e-13	2.6e-11	TMSB10	protein_coding	7.65e-21	0.397281
ENSG00000149925	70120.2	0.394701	0.0616716	6.40005	1.55e-10	5.91e-09	ALDOA	protein_coding	3.73e-13	0.313406
ENSG00000096384	68704.8	-0.0305387	0.0486135	-0.628193	0.529877	0.68684	HSP90AB1	protein_coding	0.190468	0.0578952
ENSG00000089157	67640.3	0.0668886	0.0680734	0.982596	0.325806	0.498407	RPLP0	protein_coding	0.0559918	0.0844324
ENSG00000147403	67536	0.0606875	0.0622192	0.975382	0.329371	0.502425	RPL10	protein_coding	0.621411	0.0218548
ENSG00000067225	67455.4	0.416402	0.0542277	7.67877	1.61e-14	1.44e-12	PKM	protein_coding	8.52e-15	0.333547
ENSG00000185624	66223.7	0.0365059	0.0506469	0.720792	0.471038	0.636404	P4HB	protein_coding	0.110061	0.070634
ENSG00000100345	65422.4	0.258719	0.0592969	4.36311	1.28e-05	0.000133057	MYH9	protein_coding	2.11e-07	0.226678
ENSG00000096088	64572.1	-3.48023	0.271905	-12.7995	1.65e-37	5.83e-34	PGC	protein_coding	5.85e-16	-0.346977
ENSG00000198034	62578.1	-0.056855	0.0602844	-0.943114	0.345623	0.51902	RPS4X	protein_coding	0.673598	-0.018641
ENSG00000149273	62250.9	-0.0189066	0.0756338	-0.249975	0.802607	0.884482	RPS3	protein_coding	0.188551	-0.058146
ENSG00000113140	62137.8	0.310552	0.0856017	3.62787	0.000285772	0.00187053	SPARC	protein_coding	0.000144279	0.167033
ENSG00000108679	59925.4	0.0714562	0.0696215	1.02635	0.304725	0.476176	LGALS3BP	protein_coding	0.0177242	0.104664
ENSG00000125730	58205	-0.546668	0.118959	-4.59545	4.32e-06	5.13e-05	C3	protein_coding	1.67e-08	-0.245912
ENSG00000137818	57701.8	-0.18253	0.063981	-2.85287	0.00433258	0.0179099	RPLP1	protein_coding	0.00215745	-0.135148
ENSG00000170421	57597.1	0.416959	0.0783009	5.32508	1.01e-07	1.9e-06	KRT8	protein_coding	7.53e-09	0.251631
ENSG00000179218	57359	-0.00244376	0.0418478	-0.0583965	0.953433	0.975524	CALR	protein_coding	0.243465	0.051588
ENSG00000158710	56892.2	0.0767821	0.0593868	1.29291	0.19604	0.350041	TAGLN2	protein_coding	0.00771266	0.117515
ENSG00000174444	55534.1	-0.169172	0.0556063	-3.04233	0.00234758	0.0108597	RPL4	protein_coding	0.0339786	-0.0936373
ENSG00000087460	55319.5	-0.14793	0.0557746	-2.65228	0.00799493	0.0294421	GNAS	protein_coding	0.860514	-0.00777705
ENSG00000196924	55288.8	0.321786	0.0788285	4.0821	4.46e-05	0.000385644	FLNA	protein_coding	1.91e-05	0.187509
ENSG00000142534	54988.5	-0.173693	0.065117	-2.66739	0.00764427	0.0283788	RPS11	protein_coding	0.00284955	-0.131474
ENSG00000211899	54973	-0.114393	0.16582	-0.689861	0.490281	0.652933	IGHM	IG_C_gene	0.155466	-0.0628073
ENSG00000084234	54849.6	-0.135043	0.0637422	-2.11858	0.0341262	0.093484	APLP2	protein_coding	0.0721873	-0.0794491
ENSG00000139644	54604.9	-0.00255259	0.0427012	-0.059778	0.952332	0.974936	TMBIM6	protein_coding	0.607153	-0.0227525
ENSG00000166598	53952.4	-0.00802764	0.0572409	-0.140243	0.888468	0.937607	HSP90B1	protein_coding	0.921435	-0.00436506
ENSG00000197249	53775.1	0.156125	0.144405	1.08116	0.279627	0.448944	SERPINA1	protein_coding	0.482422	0.0310806
ENSG00000175899	53277.2	-0.622716	0.0894615	-6.96072	3.39e-12	1.87e-10	A2M	protein_coding	2.19e-08	-0.243944
ENSG00000080824	53212.6	0.128174	0.0558278	2.29588	0.0216828	0.0654547	HSP90AA1	protein_coding	0.00184301	0.137189
ENSG00000142937	52892	-0.0988399	0.0687006	-1.4387	0.150234	0.288964	RPS8	protein_coding	0.454801	-0.0330717
ENSG00000109971	52337.4	0.0805487	0.0563612	1.42915	0.15296	0.2927	HSPA8	protein_coding	0.0582037	0.0836866
ENSG00000185499	51421.8	-0.359036	0.102985	-3.48629	0.000489767	0.00294997	MUC1	protein_coding	3.65e-05	-0.181205
ENSG00000168484	51363.4	-1.79897	0.243183	-7.39759	1.39e-13	1.01e-11	SFTPC	protein_coding	4.5e-08	-0.238584
ENSG00000204628	51210.4	-0.0532327	0.059499	-0.894682	0.370957	0.544385	GNB2L1	protein_coding	0.952782	-0.00262074
ENSG00000108298	49703.6	0.0131064	0.0546176	0.239967	0.810356	0.889558	RPL19	protein_coding	0.276298	0.0481557
ENSG00000164924	48371.3	0.388145	0.0514451	7.54484	4.53e-14	3.68e-12	YWHAZ	protein_coding	1.88e-16	0.352466
ENSG00000198840	48120.6	-0.0467088	0.078835	-0.592487	0.553524	0.70616	MT-ND3	protein_coding	0.692718	-0.0174885
ENSG00000110321	48041.1	0.00830627	0.037511	0.221435	0.824754	0.898395	EIF4G2	protein_coding	0.661919	0.0193512
ENSG00000044574	47763.7	-0.0528447	0.0466529	-1.13272	0.257332	0.423689	HSPA5	protein_coding	0.861547	-0.00771891
ENSG00000148303	47656.1	-0.0575764	0.0646493	-0.890596	0.373146	0.54642	RPL7A	protein_coding	0.673744	-0.0186321
ENSG00000135404	46964	-0.0514615	0.0592002	-0.869281	0.384694	0.557284	CD63	protein_coding	0.451183	-0.0333374
ENSG00000163399	46171.8	-0.330838	0.0668096	-4.95195	7.35e-07	1.1e-05	ATP1A1	protein_coding	3.77e-05	-0.180899
ENSG00000162896	45995.9	-1.08362	0.190162	-5.69841	1.21e-08	2.92e-07	PIGR	protein_coding	6.87e-07	-0.21712
ENSG00000182718	45355.1	0.494827	0.0716679	6.90444	5.04e-12	2.69e-10	ANXA2	protein_coding	1.81e-11	0.290981
ENSG00000198695	44228.3	-0.151405	0.100901	-1.50053	0.133477	0.265256	MT-ND6	protein_coding	0.0850375	-0.0761113
ENSG00000167526	44140.5	-0.0390127	0.067408	-0.578754	0.562755	0.713468	RPL13	protein_coding	0.99399	0.000333394
ENSG00000211897	43864.5	0.195602	0.150218	1.30212	0.192874	0.346056	IGHG3	IG_C_gene	0.661058	0.0194037
ENSG00000204592	43563	-0.1533	0.0629525	-2.43516	0.014885	0.0484507	HLA-E	protein_coding	0.100693	-0.0725556
ENSG00000196126	43324.2	-0.260858	0.101121	-2.57967	0.00988958	0.0349995	HLA-DRB1	protein_coding	0.0341815	-0.0935317
ENSG00000138326	42623.1	-0.027306	0.0650223	-0.419948	0.674523	0.798029	RPS24	protein_coding	0.600574	0.0231698
ENSG00000134333	42335.9	0.437469	0.0660041	6.62791	3.4e-11	1.49e-09	LDHA	protein_coding	1.2e-14	0.331778
ENSG00000105193	41823.3	-0.00388545	0.0776375	-0.0500461	0.960086	0.978744	RPS16	protein_coding	0.084131	-0.0763329
ENSG00000140988	41821.9	-0.0260415	0.0615172	-0.42332	0.672062	0.796426	RPS2	protein_coding	0.291249	0.0466849
ENSG00000172757	41149.8	0.226516	0.0398257	5.68768	1.29e-08	3.08e-07	CFL1	protein_coding	1.21e-12	0.306813
ENSG00000127022	41062.3	-0.123495	0.0489517	-2.52278	0.011643	0.0399258	CANX	protein_coding	0.020809	-0.102035
ENSG00000122406	41023.9	-0.101197	0.0665554	-1.52049	0.128389	0.257936	RPL5	protein_coding	0.195434	-0.0572538
ENSG00000008988	40858.1	-0.0106602	0.0629726	-0.169284	0.865573	0.923938	RPS20	protein_coding	0.366189	0.039978
ENSG00000111057	39880	0.3626	0.0784701	4.62087	3.82e-06	4.62e-05	KRT18	protein_coding	2.11e-08	0.244217
ENSG00000153395	39522.4	-0.254517	0.105899	-2.4034	0.0162434	0.0520089	LPCAT1	protein_coding	0.0207752	-0.102062
ENSG00000092841	39198.9	0.131209	0.0565691	2.31944	0.020371	0.0623678	MYL6	protein_coding	1.94e-05	0.187383
ENSG00000171345	38817.1	0.808657	0.0947604	8.5337	1.42e-17	2.3e-15	KRT19	protein_coding	5.54e-20	0.389029
ENSG00000135821	38616.8	-0.235105	0.0594287	-3.95608	7.62e-05	0.000606159	GLUL	protein_coding	0.00584707	-0.121536
ENSG00000105372	38146.5	-0.102616	0.0718552	-1.4281	0.153265	0.293232	RPS19	protein_coding	0.62991	-0.021324
ENSG00000105388	38009.1	0.204189	0.205539	0.993434	0.320499	0.492821	CEACAM5	protein_coding	0.808287	0.0107386
ENSG00000187514	38001.2	0.0611409	0.0415294	1.47223	0.140958	0.276032	PTMA	protein_coding	0.00725503	0.118413
ENSG00000166441	37972.8	-0.0566428	0.0694878	-0.815148	0.414988	0.586087	RPL27A	protein_coding	0.67602	-0.0184943
ENSG00000117983	37930.5	-0.286911	0.230805	-1.24309	0.213835	0.372181	MUC5B	protein_coding	0.883689	0.00647477
ENSG00000142192	37752.5	0.061111	0.0594643	1.02769	0.304094	0.475544	APP	protein_coding	0.0348031	0.0932116
ENSG00000135480	36868.6	0.401915	0.0997077	4.03093	5.56e-05	0.00046472	KRT7	protein_coding	1.05e-07	0.232106
ENSG00000145592	36465.8	-0.0193288	0.0662097	-0.291934	0.770337	0.86299	RPL37	protein_coding	0.362324	0.0403012
ENSG00000026025	36356.5	0.283043	0.0758526	3.73148	0.000190358	0.00132258	VIM	protein_coding	1.12e-05	0.192604
ENSG00000197756	36234.6	-0.0808893	0.0613725	-1.31801	0.187502	0.339194	RPL37A	protein_coding	0.649115	-0.0201355
ENSG00000170889	36002.9	-0.142513	0.0655767	-2.17323	0.0297628	0.0839867	RPS9	protein_coding	0.00261231	-0.132632
ENSG00000211893	35856.5	0.201621	0.141826	1.42161	0.155139	0.295827	IGHG2	IG_C_gene	0.627618	0.0214668
ENSG00000163359	35727.5	0.314229	0.0973606	3.22747	0.00124889	0.00645163	COL6A3	protein_coding	0.000122562	0.168775
ENSG00000265972	35540.6	-0.00767658	0.0831239	-0.092351	0.926419	0.960336	TXNIP	protein_coding	0.85327	0.00818548
ENSG00000115677	35456.1	0.0457551	0.0439861	1.04022	0.298239	0.469341	HDLBP	protein_coding	0.174493	0.0600455
ENSG00000084207	35433.8	-0.301093	0.075091	-4.00971	6.08e-05	0.000500889	GSTP1	protein_coding	1.49e-07	-0.229408
ENSG00000164587	34864.5	-0.120352	0.0751691	-1.60109	0.109357	0.22934	RPS14	protein_coding	0.299933	-0.0458538
ENSG00000142676	34564.8	-0.135615	0.0514805	-2.63431	0.00843096	0.0307319	RPL11	protein_coding	0.0441606	-0.0888977
ENSG00000167004	34531	-0.191016	0.0646967	-2.95248	0.00315231	0.0137993	PDIA3	protein_coding	0.0361245	-0.0925467
ENSG00000112306	33937.3	-0.171801	0.0622512	-2.75979	0.00578377	0.0225712	RPS12	protein_coding	0.0277916	-0.097149
ENSG00000196230	33208.9	0.198927	0.0589593	3.37397	0.000740929	0.00418102	TUBB	protein_coding	5.22e-08	0.237474
ENSG00000177954	32933	-0.146119	0.0638118	-2.28985	0.02203	0.0662177	RPS27	protein_coding	0.0168818	-0.105452
ENSG00000071082	32882.1	-0.0773178	0.0685585	-1.12776	0.25942	0.425998	RPL31	protein_coding	0.259663	-0.0498572
ENSG00000108107	32767.1	-0.0675184	0.0645826	-1.04546	0.295812	0.466674	RPL28	protein_coding	0.884138	0.00644961
ENSG00000144713	32664.3	-0.0435873	0.0661221	-0.659195	0.509771	0.670358	RPL32	protein_coding	0.721518	0.0157743
ENSG00000143153	32581.3	-0.424565	0.0974633	-4.35615	1.32e-05	0.000136865	ATP1B1	protein_coding	2.05e-05	-0.186855
ENSG00000115884	32542	0.0797136	0.0768006	1.03793	0.299303	0.470399	SDC1	protein_coding	0.155246	0.0628406
ENSG00000122566	32536.8	0.0894574	0.033542	2.66703	0.00765259	0.0283969	HNRNPA2B1	protein_coding	0.000355956	0.157056
ENSG00000156482	32384.9	0.0237473	0.0602742	0.393988	0.69359	0.811564	RPL30	protein_coding	0.0715102	0.079638
ENSG00000143761	32347.5	0.00284976	0.0422096	0.0675145	0.946172	0.971991	ARF1	protein_coding	0.555741	0.0260721
ENSG00000197958	32150.7	-0.0165006	0.0698515	-0.236224	0.813258	0.891327	RPL12	protein_coding	0.0856634	0.0759595
ENSG00000118785	32121.3	0.617129	0.154348	3.99829	6.38e-05	0.000521149	SPP1	protein_coding	4.77e-07	0.220123
ENSG00000147065	32098.7	0.0218255	0.065394	0.333754	0.738566	0.841294	MSN	protein_coding	0.107126	0.0712216
ENSG00000102144	32063.7	0.490029	0.0680104	7.20521	5.8e-13	3.72e-11	PGK1	protein_coding	2.4e-12	0.302902
ENSG00000131469	31706.2	0.0708054	0.0757798	0.934358	0.350119	0.523341	RPL27	protein_coding	0.0339149	0.0936706
ENSG00000125691	31614.1	-0.034201	0.0548875	-0.623111	0.533211	0.689504	RPL23	protein_coding	0.712217	-0.0163252
ENSG00000174748	31591.8	-0.126112	0.0569186	-2.21566	0.026715	0.0770449	RPL15	protein_coding	0.0112392	-0.111852
ENSG00000245532	31525.7	-0.0637894	0.101443	-0.628817	0.529469	0.686578	NEAT1	lincRNA	0.335393	-0.0426157
ENSG00000177600	31524.8	-0.0664596	0.0583276	-1.13942	0.254528	0.420046	RPLP2	protein_coding	0.954108	-0.00254704
ENSG00000116133	31455.1	-0.474135	0.0676532	-7.00832	2.41e-12	1.38e-10	DHCR24	protein_coding	2.1e-12	-0.303668
ENSG00000030582	31292.2	-0.113959	0.0527053	-2.16219	0.0306037	0.0857784	GRN	protein_coding	0.48128	-0.0311616
ENSG00000143933	31162.9	0.249024	0.0573484	4.3423	1.41e-05	0.000144616	CALM2	protein_coding	2.88e-06	0.204904
ENSG00000119655	31098.6	-0.522768	0.100271	-5.21353	1.85e-07	3.25e-06	NPC2	protein_coding	3.65e-05	-0.181212
ENSG00000106541	30902.6	-0.10869	0.137141	-0.792544	0.428044	0.598225	AGR2	protein_coding	0.0314884	-0.0949791
ENSG00000182492	30740.8	0.198471	0.0838563	2.3668	0.0179429	0.0564047	BGN	protein_coding	0.00907656	0.115095
ENSG00000013588	30728.4	-0.0516527	0.102546	-0.503703	0.61447	0.753039	GPRC5A	protein_coding	0.388381	-0.038162
ENSG00000124942	30676.5	0.16469	0.0932497	1.76612	0.0773758	0.176638	AHNAK	protein_coding	0.128586	0.0671844
ENSG00000092820	30616.5	-0.00616633	0.0634278	-0.0972181	0.922553	0.958144	EZR	protein_coding	0.947785	0.00289848
ENSG00000211459	30492.8	0.269748	0.083232	3.24092	0.00119146	0.00619978	MT-RNR1	Mt_rRNA	3.91e-05	0.180531
ENSG00000063177	30378.8	-0.0890965	0.0635314	-1.4024	0.160796	0.303645	RPL18	protein_coding	0.499126	-0.0299065
ENSG00000132465	30274.6	-0.631613	0.137736	-4.58568	4.53e-06	5.35e-05	IGJ	protein_coding	1.78e-06	-0.209058
ENSG00000167978	30054.8	-0.101319	0.059354	-1.70703	0.0878173	0.19453	SRRM2	protein_coding	0.21388	-0.0549709
ENSG00000167996	29978.4	-0.078152	0.0609315	-1.28262	0.199625	0.354455	FTH1	protein_coding	0.760146	-0.0135112
ENSG00000083845	29774.3	-0.112121	0.0796291	-1.40804	0.159119	0.301367	RPS5	protein_coding	0.176277	-0.0597982
ENSG00000150991	29770.1	0.205323	0.0384224	5.34384	9.1e-08	1.73e-06	UBC	protein_coding	4.87e-08	0.238006
ENSG00000108654	29498.4	-0.0637847	0.0328236	-1.94325	0.0519854	0.130072	DDX5	protein_coding	0.148979	-0.0638072
ENSG00000104419	29491	0.480214	0.0906061	5.30002	1.16e-07	2.16e-06	NDRG1	protein_coding	3.25e-08	0.241019
ENSG00000136156	29399.3	-0.144286	0.0572872	-2.51864	0.0117809	0.0403137	ITM2B	protein_coding	0.126917	-0.0674787
ENSG00000116260	29394	0.000793336	0.0734691	0.0107982	0.991384	0.994679	QSOX1	protein_coding	0.433287	0.03467
ENSG00000167642	29058	0.208386	0.0673718	3.09308	0.0019809	0.00944213	SPINT2	protein_coding	0.0630307	0.0821374
ENSG00000129538	28828.5	-0.891132	0.117251	-7.60023	2.96e-14	2.51e-12	RNASE1	protein_coding	7.69e-09	-0.25148
ENSG00000198755	28661.6	-0.232178	0.0659366	-3.52123	0.000429551	0.00263963	RPL10A	protein_coding	0.00333269	-0.129365
ENSG00000163931	28581.5	-0.119953	0.0690188	-1.73797	0.0822157	0.185027	TKT	protein_coding	0.359136	-0.0405694
ENSG00000103811	28539.1	-1.18623	0.112445	-10.5494	5.11e-26	3.41e-23	CTSH	protein_coding	2.5e-15	-0.339781
ENSG00000163191	28480.8	0.364775	0.0641041	5.69035	1.27e-08	3.04e-07	S100A11	protein_coding	1.55e-12	0.305399
ENSG00000108518	28320.7	0.109868	0.0432537	2.54008	0.0110828	0.0383759	PFN1	protein_coding	1.19e-05	0.192024
ENSG00000141367	28283.1	0.0574145	0.0422531	1.35882	0.174203	0.321998	CLTC	protein_coding	0.0819111	0.0768836
ENSG00000182774	28162.7	-0.0638892	0.0638302	-1.00092	0.316863	0.489132	RPS17L	protein_coding	0.283371	-0.0474534
ENSG00000111669	28019.1	0.360399	0.0597235	6.03446	1.59e-09	4.78e-08	TPI1	protein_coding	7.34e-14	0.322259
ENSG00000132475	27688.9	0.182608	0.0398504	4.58234	4.6e-06	5.42e-05	H3F3B	protein_coding	1.31e-07	0.230444
ENSG00000115053	27538.5	0.0424287	0.0439596	0.965174	0.334458	0.507984	NCL	protein_coding	0.0172185	0.105133
ENSG00000147604	27533.3	-0.0849853	0.0662543	-1.28271	0.199592	0.354427	RPL7	protein_coding	0.678765	0.0183283
ENSG00000172270	27487.1	0.123644	0.0548532	2.25409	0.0241908	0.0712659	BSG	protein_coding	6.45e-05	0.17548
ENSG00000168036	27301.1	0.274899	0.0571353	4.81136	1.5e-06	2.05e-05	CTNNB1	protein_coding	8.55e-06	0.195096
ENSG00000139329	27174.8	0.171756	0.0956645	1.7954	0.0725893	0.168078	LUM	protein_coding	0.245581	0.0513575
ENSG00000231389	27028.7	-0.393539	0.100021	-3.93456	8.33e-05	0.000653439	HLA-DPA1	protein_coding	0.00953069	-0.114361
ENSG00000165272	26948.9	-0.692735	0.136966	-5.0577	4.24e-07	6.85e-06	AQP3	protein_coding	2.24e-09	-0.260068
ENSG00000178209	26947.8	0.648866	0.0797285	8.13844	4e-16	5.02e-14	PLEC	protein_coding	3.24e-15	0.338475
ENSG00000005884	26804.9	0.742855	0.0898191	8.27057	1.33e-16	1.81e-14	ITGA3	protein_coding	1.13e-15	0.343729
ENSG00000196531	26692.2	-0.0549291	0.0463884	-1.18411	0.236369	0.399212	NACA	protein_coding	0.76076	-0.0134755
ENSG00000171863	26436	-0.0376926	0.0814864	-0.462563	0.643678	0.774967	RPS7	protein_coding	0.422722	0.0354717
ENSG00000067560	26405.9	0.0623249	0.037721	1.65226	0.0984812	0.212118	RHOA	protein_coding	0.0451546	0.0884863
ENSG00000143384	26389.5	0.148338	0.048036	3.08806	0.0020147	0.00958192	MCL1	protein_coding	0.00611767	0.120887
ENSG00000124145	26216.7	0.0923249	0.0701727	1.31568	0.188281	0.340181	SDC4	protein_coding	0.141991	0.0649222
ENSG00000130066	26108.1	0.0970406	0.0656047	1.47917	0.139094	0.273406	SAT1	protein_coding	0.243709	0.0515613
ENSG00000173812	25812.6	0.0781984	0.0404377	1.9338	0.0531376	0.13224	EIF1	protein_coding	0.415407	0.0360336
ENSG00000110651	25766.1	-0.287714	0.0528768	-5.4412	5.29e-08	1.07e-06	CD81	protein_coding	7.31e-07	-0.21661
ENSG00000168028	25752.7	-0.0972677	0.0753175	-1.29144	0.196553	0.350588	RPSA	protein_coding	0.62553	-0.0215972
ENSG00000089009	25605.9	-0.0784112	0.0518046	-1.51359	0.130129	0.260443	RPL6	protein_coding	0.537495	-0.0272853
ENSG00000102854	25531.9	-1.11567	0.207594	-5.37428	7.69e-08	1.49e-06	MSLN	protein_coding	0.00020365	-0.163293
ENSG00000165119	25203.8	0.0315244	0.0262331	1.20171	0.229477	0.391265	HNRNPK	protein_coding	0.0811434	0.0770769
ENSG00000114391	25198.5	-0.0739289	0.0707233	-1.04533	0.295872	0.466752	RPL24	protein_coding	0.932688	0.00373828
ENSG00000198959	25126.7	0.330938	0.0866255	3.82033	0.000133274	0.000979642	TGM2	protein_coding	0.00376677	0.127696
ENSG00000111716	25052.2	0.278249	0.0928513	2.99672	0.00272904	0.0122719	LDHB	protein_coding	0.140963	0.0650897
ENSG00000130402	24934.3	0.160013	0.0557031	2.87261	0.00407101	0.0170377	ACTN4	protein_coding	0.00502194	0.123697
ENSG00000117335	24849.1	-0.141754	0.0578025	-2.45238	0.0141914	0.0466964	CD46	protein_coding	0.0349613	-0.0931308
ENSG00000102265	24774	0.496681	0.0758297	6.54994	5.76e-11	2.4e-09	TIMP1	protein_coding	3.4e-16	0.349621
ENSG00000090382	24703.6	-0.313629	0.130402	-2.4051	0.0161681	0.0517998	LYZ	protein_coding	0.0461843	-0.088068
ENSG00000135486	24552.5	-0.0449838	0.0389904	-1.15372	0.248617	0.413304	HNRNPA1	protein_coding	0.85524	0.00807435
ENSG00000169100	24531.4	-0.0886407	0.0599142	-1.47946	0.139017	0.273308	SLC25A6	protein_coding	0.0321696	-0.0946033
ENSG00000185650	24316.8	0.176472	0.0698519	2.52637	0.0115249	0.0396041	ZFP36L1	protein_coding	0.000192122	0.163931
ENSG00000162909	24291.8	0.16936	0.0590203	2.86953	0.00411088	0.0171763	CAPN2	protein_coding	1.15e-05	0.19232
ENSG00000155660	24280.1	0.0547737	0.065984	0.830106	0.406479	0.578179	PDIA4	protein_coding	0.10108	0.0724734
ENSG00000009307	24274.2	-0.0665472	0.0411791	-1.61604	0.106085	0.224189	CSDE1	protein_coding	0.666011	-0.0191018
ENSG00000067167	24219.9	-0.0200892	0.0721811	-0.278317	0.780769	0.870231	TRAM1	protein_coding	0.824355	-0.00982293
ENSG00000212907	24214.5	0.0125691	0.0824602	0.152426	0.878851	0.931869	MT-ND4L	protein_coding	0.792898	-0.0116198
ENSG00000163682	24139.3	-0.00939903	0.0822844	-0.114226	0.909059	0.949679	RPL9	protein_coding	0.847485	-0.00851212
ENSG00000162244	24059.7	-0.0589063	0.0719961	-0.818188	0.41325	0.584321	RPL29	protein_coding	0.481989	0.0311113
ENSG00000110955	24046.2	-0.0277038	0.0549147	-0.504487	0.613919	0.752563	ATP5B	protein_coding	0.658457	0.0195626
ENSG00000044115	23937.2	0.0156875	0.0456493	0.343652	0.731108	0.836423	CTNNA1	protein_coding	0.107477	0.0711507
ENSG00000119888	23661.7	0.14955	0.0656533	2.27787	0.0227344	0.0678106	EPCAM	protein_coding	0.0227028	0.100584
ENSG00000089597	23569	0.0075254	0.0425457	0.176878	0.859604	0.920246	GANAB	protein_coding	0.992547	-0.000413408
ENSG00000105223	23452.5	-0.541963	0.073572	-7.36643	1.75e-13	1.26e-11	PLD3	protein_coding	1.38e-06	-0.211277
ENSG00000058262	23369.2	0.0879351	0.0401085	2.19243	0.0283486	0.0808393	SEC61A1	protein_coding	0.00383245	0.127459
ENSG00000118705	23291.6	-0.073909	0.0502723	-1.47017	0.141515	0.276902	RPN2	protein_coding	0.189358	-0.0580401
ENSG00000197747	23262.8	0.758262	0.0783254	9.68091	3.63e-22	1.22e-19	S100A10	protein_coding	1.57e-22	0.412817
ENSG00000114867	23234.7	0.115168	0.0498601	2.30981	0.0208984	0.0636003	EIF4G1	protein_coding	0.00294507	0.131033
ENSG00000181163	23202.8	0.0163101	0.0603845	0.270104	0.78708	0.874391	NPM1	protein_coding	0.396742	0.0374943
ENSG00000186468	23156.6	-0.134898	0.0616729	-2.18731	0.0287196	0.0817388	RPS23	protein_coding	0.107164	-0.0712141
ENSG00000148180	23154.2	-0.0295047	0.0734513	-0.401691	0.687912	0.80754	GSN	protein_coding	0.6634	0.0192608
ENSG00000142949	23108.8	0.0462132	0.0562366	0.821763	0.411212	0.582369	PTPRF	protein_coding	0.456121	0.032975
ENSG00000142089	22973.3	0.0950746	0.0677532	1.40325	0.160543	0.30335	IFITM3	protein_coding	0.00258752	0.132758
ENSG00000141753	22923.4	0.156851	0.0713724	2.19765	0.0279741	0.0799519	IGFBP4	protein_coding	0.111571	0.0703364
ENSG00000188846	22798.9	-0.0993109	0.0633411	-1.56787	0.11691	0.241052	RPL14	protein_coding	0.815811	-0.0103092
ENSG00000160789	22765.6	0.210344	0.0585476	3.5927	0.000327263	0.00209599	LMNA	protein_coding	7.17e-07	0.216764
ENSG00000160710	22759.5	0.0868452	0.0447411	1.94106	0.0522507	0.13056	ADAR	protein_coding	0.0231276	0.100273
ENSG00000106211	22729.6	0.42016	0.0772607	5.43821	5.38e-08	1.09e-06	HSPB1	protein_coding	6.45e-12	0.297137
ENSG00000112096	22597.6	0.0963554	0.0798726	1.20636	0.227678	0.388948	SOD2	protein_coding	0.252512	0.0506118
ENSG00000188157	22578	0.355215	0.0752518	4.72035	2.35e-06	3.02e-05	AGRN	protein_coding	6.98e-06	0.196958
ENSG00000039068	22567.2	0.178869	0.0672939	2.65803	0.00785989	0.0290261	CDH1	protein_coding	0.00119691	0.142648
ENSG00000189143	22517.6	0.310271	0.0729185	4.25504	2.09e-05	0.000202694	CLDN4	protein_coding	1.42e-06	0.21104
ENSG00000125868	22479	-0.286823	0.0593875	-4.82969	1.37e-06	1.89e-05	DSTN	protein_coding	4.18e-05	-0.179869
ENSG00000134871	22441	0.184011	0.0842628	2.18377	0.0289791	0.0822899	COL4A2	protein_coding	0.0101449	0.113416
ENSG00000167460	22374.9	0.416697	0.0583514	7.14117	9.25e-13	5.7e-11	TPM4	protein_coding	1.26e-12	0.306565
ENSG00000143947	22342.3	0.00517322	0.0576234	0.0897763	0.928465	0.961784	RPS27A	protein_coding	0.190629	0.0578741
ENSG00000240583	22252	0.056832	0.153436	0.370395	0.711088	0.823715	AQP1	protein_coding	0.202045	-0.0564184
ENSG00000104904	22241.4	0.129936	0.0478565	2.71511	0.00662537	0.0252094	OAZ1	protein_coding	0.000688368	0.149379
ENSG00000134419	22127.2	-0.0508081	0.0710051	-0.715556	0.474266	0.63943	RPS15A	protein_coding	0.345601	-0.041725
ENSG00000100201	22107.2	-0.27317	0.0431722	-6.32746	2.49e-10	9.14e-09	DDX17	protein_coding	1.38e-05	-0.1906
ENSG00000142173	22037.2	0.590146	0.0930575	6.34174	2.27e-10	8.4e-09	COL6A2	protein_coding	3.64e-12	0.300488
ENSG00000182899	22018.4	0.0217082	0.0644491	0.336827	0.736248	0.83971	RPL35A	protein_coding	0.0947358	0.0738527
ENSG00000196352	21995.2	-0.266648	0.105858	-2.51891	0.0117718	0.0402929	CD55	protein_coding	0.00880774	-0.115545
ENSG00000143549	21939.3	0.297055	0.0406058	7.31558	2.56e-13	1.78e-11	TPM3	protein_coding	1.58e-14	0.33036
ENSG00000118181	21916.9	-0.0525765	0.0531419	-0.989361	0.322487	0.494851	RPS25	protein_coding	0.413659	-0.0361687
ENSG00000140264	21898.2	-0.0491947	0.0644826	-0.762915	0.445514	0.614321	SERF2	protein_coding	0.00947832	-0.114444
ENSG00000145425	21741.9	-0.0280682	0.0860048	-0.326356	0.744155	0.845087	RPS3A	protein_coding	0.289777	-0.0468274
ENSG00000153187	21628.1	0.000883044	0.0359798	0.0245428	0.98042	0.98926	HNRNPU	protein_coding	0.173385	0.0601999
ENSG00000223865	21546	-0.375673	0.0953411	-3.94031	8.14e-05	0.000640816	HLA-DPB1	protein_coding	0.00319751	-0.129926
ENSG00000198363	21522	0.748334	0.106285	7.0408	1.91e-12	1.12e-10	ASPH	protein_coding	4.39e-11	0.285586
ENSG00000170315	21457.7	-0.0926095	0.0456377	-2.02923	0.0424346	0.111047	UBB	protein_coding	0.0119471	-0.110911
ENSG00000099194	21441.6	-0.108976	0.0925614	-1.17734	0.239059	0.40247	SCD	protein_coding	0.862413	0.0076701
ENSG00000115461	21301.8	0.193869	0.114144	1.69846	0.0894213	0.197279	IGFBP5	protein_coding	0.102327	0.0722105
ENSG00000120885	21190.7	-0.987488	0.132027	-7.47945	7.46e-14	5.86e-12	CLU	protein_coding	5.52e-12	-0.298058
ENSG00000168385	21144.2	0.0301419	0.0362337	0.831874	0.40548	0.577335	2022-09-02	protein_coding	0.513755	0.0288952
ENSG00000147676	21139.8	0.182594	0.0774897	2.35636	0.0184548	0.0576782	MAL2	protein_coding	0.0124181	0.110311
ENSG00000108953	21106.8	-0.0291953	0.0468022	-0.623803	0.532757	0.689266	YWHAE	protein_coding	0.968352	0.00175596
ENSG00000198242	21096.7	0.0129092	0.0556474	0.231983	0.816552	0.8934	RPL23A	protein_coding	0.767193	0.0131023
ENSG00000196878	21052.7	0.893882	0.101966	8.76644	1.84e-18	3.36e-16	LAMB3	protein_coding	3.74e-21	0.400202
ENSG00000136942	21023.1	0.104496	0.0787378	1.32714	0.184461	0.335453	RPL35	protein_coding	0.0025802	0.132796
ENSG00000213719	20959.4	0.252093	0.0530672	4.75045	2.03e-06	2.66e-05	CLIC1	protein_coding	7.78e-11	0.282035
ENSG00000187498	20917.5	0.176934	0.0841501	2.1026	0.035501	0.0964797	COL4A1	protein_coding	0.00201737	0.136021
ENSG00000183255	20876.8	0.211629	0.0514062	4.1168	3.84e-05	0.000339828	PTTG1IP	protein_coding	0.00021505	0.162695
ENSG00000160932	20853.8	0.256536	0.0983842	2.60749	0.00912091	0.0327483	LY6E	protein_coding	0.000373322	0.156514
ENSG00000196576	20851.3	0.0443368	0.0655095	0.6768	0.498533	0.660202	PLXNB2	protein_coding	0.366407	0.0399599
ENSG00000173801	20748.7	0.217821	0.067094	3.2465	0.00116833	0.00609731	JUP	protein_coding	2.34e-05	0.185565
ENSG00000198431	20742.1	0.0928853	0.134226	0.692007	0.488933	0.651746	TXNRD1	protein_coding	0.298689	0.0459719
ENSG00000174437	20575.7	0.0585265	0.0527364	1.10979	0.267088	0.435136	ATP2A2	protein_coding	0.492778	0.0303501
ENSG00000211892	20509	0.0176946	0.17103	0.103459	0.917598	0.955237	IGHG4	IG_C_gene	0.34719	0.0415879
ENSG00000125844	20271.1	-0.169228	0.0647486	-2.61362	0.00895894	0.0322732	RRBP1	protein_coding	0.0362209	-0.0924991
ENSG00000140564	20231.5	-0.177378	0.118595	-1.49566	0.134742	0.26691	FURIN	protein_coding	0.178547	-0.0594864
ENSG00000085063	20189.3	0.0695269	0.0746478	0.931399	0.351647	0.524749	CD59	protein_coding	0.993753	-0.000346552
ENSG00000143321	20148.9	0.197616	0.0529706	3.73066	0.000190977	0.00132629	HDGF	protein_coding	3.61e-05	0.181311
ENSG00000143819	20119.1	-0.734542	0.114172	-6.43364	1.25e-10	4.85e-09	EPHX1	protein_coding	6.44e-06	-0.197693
ENSG00000078369	19989.3	0.10794	0.0367931	2.93371	0.00334936	0.0145107	GNB1	protein_coding	0.00781322	0.117324
ENSG00000118680	19959.2	-0.00304923	0.0580802	-0.0525003	0.95813	0.977773	MYL12B	protein_coding	0.762798	0.0133572
ENSG00000211677	19848.4	-0.00530337	0.137179	-0.0386602	0.969161	0.983665	IGLC2	IG_C_gene	0.419409	-0.0357254
ENSG00000135046	19746.8	0.859834	0.118573	7.25153	4.12e-13	2.72e-11	ANXA1	protein_coding	1.11e-13	0.320043
ENSG00000086598	19692.2	0.119664	0.0565221	2.11712	0.0342498	0.0937281	TMED2	protein_coding	0.0544707	0.0849595
ENSG00000171858	19649.2	-0.122216	0.084784	-1.44149	0.149445	0.287838	RPS21	protein_coding	0.351419	-0.0412248
ENSG00000013364	19586.7	0.0571964	0.0659044	0.867869	0.385466	0.558134	MVP	protein_coding	0.0478476	0.0874085
ENSG00000047457	19480.8	0.118285	0.145716	0.811748	0.416936	0.587841	CP	protein_coding	0.804079	0.0109791
ENSG00000163902	19407.8	0.0730879	0.041874	1.74542	0.0809111	0.182803	RPN1	protein_coding	0.0671901	0.080879
ENSG00000101443	19391.1	-0.441543	0.118732	-3.71882	0.000200153	0.00138014	WFDC2	protein_coding	2.15e-05	-0.186393
ENSG00000136240	19170.4	0.221401	0.0516148	4.28949	1.79e-05	0.000177296	KDELR2	protein_coding	3.5e-05	0.181636
ENSG00000171557	19131.7	0.108439	0.244173	0.444109	0.656964	0.785393	FGG	protein_coding	0.0982129	-0.073088
ENSG00000011465	19091.1	-0.0317874	0.097039	-0.327574	0.743234	0.844535	DCN	protein_coding	0.118219	-0.0690631
ENSG00000131236	19065.2	0.135198	0.0409638	3.30044	0.000965341	0.00519973	CAP1	protein_coding	9.07e-06	0.194552
ENSG00000150093	19055.1	0.367694	0.0681313	5.39684	6.78e-08	1.34e-06	ITGB1	protein_coding	0.000110211	0.169901
ENSG00000106624	19054.3	0.294111	0.0988326	2.97585	0.00292177	0.0129655	AEBP1	protein_coding	0.00312293	0.130244
ENSG00000169908	19035.3	0.30834	0.094513	3.26241	0.00110471	0.00582044	TM4SF1	protein_coding	5.43e-05	0.177222
ENSG00000164265	18953.1	-2.33248	0.212135	-10.9953	4.03e-28	3.82e-25	SCGB3A2	protein_coding	3.5e-13	-0.313756
ENSG00000115306	18892.7	-0.111696	0.0605586	-1.84442	0.0651218	0.154923	SPTBN1	protein_coding	0.182001	-0.0590174
ENSG00000169710	18854.7	-0.481756	0.103032	-4.67579	2.93e-06	3.68e-05	FASN	protein_coding	0.00619783	-0.120699
ENSG00000092199	18852.4	0.102002	0.039911	2.55573	0.0105965	0.0370509	HNRNPC	protein_coding	0.00153377	0.139536
ENSG00000096696	18811.6	0.369432	0.115843	3.18909	0.00142723	0.00720974	DSP	protein_coding	9.25e-06	0.194374
ENSG00000123384	18784.9	-0.112553	0.0762437	-1.47622	0.139884	0.274547	LRP1	protein_coding	0.308506	-0.0450489
ENSG00000101160	18780.1	-0.111722	0.0579613	-1.92753	0.053914	0.133651	CTSZ	protein_coding	0.594529	0.0235551
ENSG00000228253	18763.1	0.105723	0.086231	1.22605	0.220181	0.37977	MT-ATP8	protein_coding	0.0795403	0.0774853
ENSG00000197102	18714.4	0.0580475	0.0512556	1.13251	0.25742	0.423791	DYNC1H1	protein_coding	0.101726	0.0723369
ENSG00000173821	18710.5	0.198495	0.0680615	2.91641	0.00354089	0.0151818	RNF213	protein_coding	0.000476692	0.1537
ENSG00000115415	18667.1	0.203891	0.0779294	2.61636	0.00888737	0.03207	STAT1	protein_coding	0.000529925	0.152467
ENSG00000105220	18632.4	0.123137	0.0598198	2.05846	0.0395459	0.105054	GPI	protein_coding	1.57e-06	0.210169
ENSG00000116016	18631.7	-0.402473	0.0701838	-5.73455	9.78e-09	2.41e-07	EPAS1	protein_coding	1.01e-05	-0.193536
ENSG00000171476	18602.5	-0.733353	0.145757	-5.03133	4.87e-07	7.7e-06	HOPX	protein_coding	0.00432442	-0.12579
ENSG00000161011	18583.5	-0.264965	0.0727198	-3.64364	0.000268811	0.0017749	SQSTM1	protein_coding	0.00150199	-0.139801
ENSG00000124107	18550.1	-1.22544	0.151559	-8.08554	6.19e-16	7.49e-14	SLPI	protein_coding	4.9e-09	-0.254661
ENSG00000109475	18432.4	-0.134037	0.0625106	-2.14422	0.032015	0.0889554	RPL34	protein_coding	0.202181	-0.0564013
ENSG00000182326	18404.7	0.0119009	0.0849544	0.140086	0.888592	0.937702	C1S	protein_coding	0.705607	0.0167182
ENSG00000177697	18396.5	-0.0330543	0.0618163	-0.534718	0.592845	0.737074	CD151	protein_coding	0.29032	0.0467748
ENSG00000140391	18382.1	0.0445239	0.0654651	0.680117	0.496431	0.658338	TSPAN3	protein_coding	0.289999	-0.0468059
ENSG00000136830	18377.7	0.225466	0.0563314	4.00249	6.27e-05	0.000513529	FAM129B	protein_coding	9.95e-05	0.170974
ENSG00000140575	18377.3	-0.0265627	0.0489532	-0.542614	0.587396	0.732981	IQGAP1	protein_coding	0.789501	-0.0118149
ENSG00000104763	18353.6	-0.45518	0.0661825	-6.87766	6.08e-12	3.18e-10	ASAH1	protein_coding	8.45e-14	-0.321503
ENSG00000117450	18296.7	-0.233552	0.0706132	-3.30749	0.000941361	0.00509007	PRDX1	protein_coding	0.0980345	-0.0731267
ENSG00000196262	18241.9	0.274647	0.0518275	5.29926	1.16e-07	2.16e-06	PPIA	protein_coding	3.87e-13	0.3132
ENSG00000170348	18240.9	-0.0763637	0.0440875	-1.73209	0.0832569	0.186906	TMED10	protein_coding	0.045282	-0.0884341
ENSG00000111319	18240.7	-0.269404	0.100943	-2.66886	0.00761089	0.0282841	SCNN1A	protein_coding	0.459866	-0.0327017
ENSG00000137076	18152.5	-0.0187826	0.0492678	-0.381235	0.703029	0.818333	TLN1	protein_coding	0.506092	0.029423
ENSG00000221983	18151.9	-0.0143551	0.0483439	-0.296937	0.766515	0.860558	UBA52	protein_coding	0.0939582	0.0740267
ENSG00000131981	18082.9	0.155236	0.0760655	2.04082	0.0412683	0.108646	LGALS3	protein_coding	0.0145909	0.107782
ENSG00000137801	18062.4	0.293164	0.103543	2.83133	0.00463549	0.018898	THBS1	protein_coding	0.00207432	0.13566
ENSG00000147140	18022.6	0.037222	0.0398242	0.934659	0.349964	0.523235	NONO	protein_coding	0.0355803	0.092818
ENSG00000198561	18019.8	0.0379499	0.0464677	0.816693	0.414104	0.585225	CTNND1	protein_coding	0.417726	0.0358548
ENSG00000132507	17955.2	0.174038	0.0589343	2.95308	0.00314623	0.013783	EIF5A	protein_coding	2.07e-07	0.226814
ENSG00000184640	17908.4	0.199399	0.0463093	4.30581	1.66e-05	0.000166739	2022-09-09	protein_coding	7.15e-06	0.196746
ENSG00000231925	17880.7	-0.0039505	0.0527211	-0.074932	0.940269	0.968847	TAPBP	protein_coding	0.540689	0.0270715
ENSG00000151632	17809.3	-0.539098	0.26159	-2.06085	0.0393169	0.104569	AKR1C2	protein_coding	0.000539423	-0.152259
ENSG00000146674	17801.8	0.606286	0.115632	5.24324	1.58e-07	2.83e-06	IGFBP3	protein_coding	4.13e-12	0.299746
ENSG00000118816	17786.8	0.054906	0.0418831	1.31094	0.189879	0.342099	CCNI	protein_coding	0.101646	0.0723537
ENSG00000010278	17676.5	0.0805246	0.0755573	1.06574	0.28654	0.456643	CD9	protein_coding	0.241442	0.0518097
ENSG00000164111	17649.7	0.248494	0.0510052	4.87194	1.11e-06	1.58e-05	ANXA5	protein_coding	1.2e-05	0.191912
ENSG00000087245	17630.6	0.27554	0.0974586	2.82725	0.00469489	0.0190806	MMP2	protein_coding	0.00117539	0.142874
ENSG00000108639	17541.2	0.0572638	0.0611457	0.936515	0.349008	0.522364	SYNGR2	protein_coding	0.242601	0.0516826
ENSG00000136238	17522.2	0.304569	0.0441077	6.90514	5.02e-12	2.68e-10	RAC1	protein_coding	2.83e-17	0.361416
ENSG00000065978	17465.9	0.071747	0.0498959	1.43793	0.150453	0.28926	YBX1	protein_coding	0.0283917	0.0967806
ENSG00000116209	17459.5	-0.15146	0.0530116	-2.85711	0.00427521	0.0177105	TMEM59	protein_coding	3.64e-05	-0.181236
ENSG00000101439	17411.6	-0.335903	0.0767465	-4.37678	1.2e-05	0.000126134	CST3	protein_coding	7.22e-06	-0.196658
ENSG00000185896	17403.1	-0.15311	0.0481211	-3.18178	0.00146375	0.00735556	LAMP1	protein_coding	0.025559	-0.0985828
ENSG00000148248	17384.6	0.154723	0.0388625	3.98128	6.85e-05	0.000553611	SURF4	protein_coding	4.12e-05	0.180002
ENSG00000135506	17351	-0.0928022	0.0570984	-1.6253	0.104098	0.221227	OS9	protein_coding	0.0567474	-0.0841749
ENSG00000145741	17349.1	0.00184862	0.0524669	0.035234	0.971893	0.985051	BTF3	protein_coding	0.702766	0.0168876
ENSG00000126247	17332.8	0.189501	0.0491685	3.85411	0.000116152	0.000871543	CAPNS1	protein_coding	0.00257728	0.132811
ENSG00000122218	17277.4	-0.0329007	0.0452525	-0.727047	0.467197	0.633061	COPA	protein_coding	0.316988	-0.0442669
ENSG00000143878	17275.7	-0.124838	0.08934	-1.39733	0.162314	0.305739	RHOB	protein_coding	0.0424204	-0.0896372
ENSG00000130985	17258.5	0.0900679	0.0428463	2.10211	0.0355433	0.0965613	UBA1	protein_coding	0.0229303	0.100417
ENSG00000211890	17236	-0.214431	0.151794	-1.41264	0.15776	0.299425	IGHA2	IG_C_gene	0.044619	-0.088707
ENSG00000104341	17151.9	-0.0245382	0.0857118	-0.286287	0.774658	0.865879	LAPTM4B	protein_coding	0.867442	-0.00738712
ENSG00000112245	17136.4	-0.173275	0.0796639	-2.17508	0.0296241	0.0837344	PTP4A1	protein_coding	0.0016688	-0.138462
ENSG00000152234	17135.7	-0.203891	0.0472106	-4.31876	1.57e-05	0.000158614	ATP5A1	protein_coding	5.62e-08	-0.236922
ENSG00000248527	17121.8	0.0235269	0.0958591	0.245432	0.806122	0.886703	MTATP6P1	pseudogene	0.0980783	0.0731172
ENSG00000104805	16928	-0.210724	0.041359	-5.09499	3.49e-07	5.76e-06	NUCB1	protein_coding	1.67e-07	-0.228546
ENSG00000149806	16908.2	-0.0360963	0.0605851	-0.595794	0.551313	0.704507	FAU	protein_coding	0.773108	0.0127599
ENSG00000198668	16883.6	-0.0276735	0.0408169	-0.677991	0.497777	0.659523	CALM1	protein_coding	0.746096	0.01433
ENSG00000144381	16872.9	0.102916	0.062603	1.64394	0.100188	0.214957	HSPD1	protein_coding	0.000261756	0.160518
ENSG00000179344	16872.6	-0.307964	0.111793	-2.75476	0.00587345	0.0228522	HLA-DQB1	protein_coding	0.0412623	-0.0901436
ENSG00000172809	16852.2	0.0958909	0.0632844	1.51524	0.129712	0.259826	RPL38	protein_coding	0.00190506	0.136763
ENSG00000141736	16818.3	0.115999	0.0799098	1.45163	0.146605	0.283938	ERBB2	protein_coding	0.150435	0.06358
ENSG00000135535	16745.8	-0.0112619	0.0532639	-0.211437	0.832547	0.903599	CD164	protein_coding	0.0617495	-0.0825388
ENSG00000108582	16728	0.308398	0.0915923	3.36708	0.000759695	0.00427508	CPD	protein_coding	2e-14	0.329129
ENSG00000069275	16727	-0.0340994	0.0466245	-0.731363	0.464557	0.63085	NUCKS1	protein_coding	0.243884	0.0515422
ENSG00000026508	16713.3	0.21122	0.0812501	2.59963	0.00933239	0.0333548	CD44	protein_coding	0.0129917	0.109608
ENSG00000068697	16710.5	-0.023966	0.0428036	-0.559907	0.575543	0.723316	LAPTM4A	protein_coding	0.462981	-0.0324752
ENSG00000110700	16675.9	-0.108304	0.0605589	-1.7884	0.0737113	0.170211	RPS13	protein_coding	0.0128999	-0.109719
ENSG00000163468	16668.1	0.0882978	0.0570144	1.54869	0.121456	0.247583	CCT3	protein_coding	0.00107879	0.143934
ENSG00000163479	16652.3	-0.0784138	0.0554812	-1.41334	0.157556	0.299177	SSR2	protein_coding	0.0408442	-0.0903294
ENSG00000157227	16644.1	0.761542	0.0834835	9.12207	7.37e-20	1.62e-17	MMP14	protein_coding	3.38e-21	0.400617
ENSG00000002834	16600.8	0.241968	0.0493274	4.90535	9.33e-07	1.36e-05	LASP1	protein_coding	3e-07	0.223875
ENSG00000109861	16590.8	0.229691	0.0720957	3.18592	0.00144297	0.00727355	CTSC	protein_coding	0.0011667	0.142966
ENSG00000165280	16578.6	0.0126842	0.0371933	0.341034	0.733078	0.837431	VCP	protein_coding	0.125552	0.0677217
ENSG00000184292	16557.8	0.411869	0.091752	4.48893	7.16e-06	8.03e-05	TACSTD2	protein_coding	1.32e-06	0.211613
ENSG00000187109	16547.8	-0.00161529	0.0430822	-0.0374932	0.970092	0.984169	NAP1L1	protein_coding	0.447979	0.0335738
ENSG00000130635	16525.6	0.515194	0.106301	4.84654	1.26e-06	1.76e-05	COL5A1	protein_coding	9.46e-09	0.250006
ENSG00000041982	16525.1	0.83012	0.138742	5.98318	2.19e-09	6.33e-08	TNC	protein_coding	6.53e-10	0.268359
ENSG00000260032	16503.4	-0.105291	0.0421169	-2.49998	0.01242	0.0420383	LINC00657	lincRNA	0.307414	-0.0451506
ENSG00000116285	16458	0.92915	0.0956611	9.71294	2.66e-22	9.1e-20	ERRFI1	protein_coding	4.53e-19	0.380018
ENSG00000187244	16424.4	-0.427539	0.0979538	-4.3647	1.27e-05	0.000132227	BCAM	protein_coding	9.21e-08	-0.233148
ENSG00000120708	16409	1.33544	0.114161	11.6979	1.31e-31	2.05e-28	TGFBI	protein_coding	3.12e-22	0.410128
ENSG00000130255	16396.8	0.0654569	0.0720472	0.908528	0.363599	0.536915	RPL36	protein_coding	0.00140517	0.140642
ENSG00000180879	16385.3	0.00928012	0.073671	0.125967	0.899758	0.944335	SSR4	protein_coding	0.147037	-0.0641129
ENSG00000189060	16374	0.192455	0.0629569	3.05693	0.00223615	0.0104164	H1F0	protein_coding	0.000155798	0.166206
ENSG00000168610	16369.3	-0.197343	0.0393216	-5.0187	5.2e-07	8.16e-06	STAT3	protein_coding	7.73e-06	-0.196024
ENSG00000152558	16364.4	-0.00140245	0.0568467	-0.0246708	0.980318	0.989237	TMEM123	protein_coding	0.437677	-0.0343403
ENSG00000105640	16361.6	-0.0484354	0.0765213	-0.632967	0.526755	0.68439	RPL18A	protein_coding	0.2168	0.0546227
ENSG00000068650	16331	-0.441365	0.09601	-4.59707	4.28e-06	5.1e-05	ATP11A	protein_coding	2.58e-05	-0.184624
ENSG00000110492	16280.6	0.216037	0.102644	2.10472	0.0353154	0.0960683	MDK	protein_coding	0.000165049	0.165583
ENSG00000090339	16266.8	0.168627	0.101987	1.65342	0.0982457	0.211761	ICAM1	protein_coding	0.167423	0.061044
ENSG00000198502	16244	-0.306249	0.124935	-2.45127	0.0142354	0.0468032	HLA-DRB5	protein_coding	0.031292	-0.0950887
ENSG00000163435	16151.1	0.0397035	0.075928	0.522909	0.601037	0.74305	ELF3	protein_coding	0.904242	-0.00532452
ENSG00000170345	16103	-0.303829	0.115116	-2.63933	0.00830702	0.0303882	FOS	protein_coding	0.0800306	-0.0773597
ENSG00000115758	16096.5	-0.931048	0.145021	-6.4201	1.36e-10	5.26e-09	ODC1	protein_coding	0.000273361	-0.160033
ENSG00000104408	16083.4	0.0523949	0.0638892	0.82009	0.412165	0.583273	EIF3E	protein_coding	0.0754471	0.0785593
ENSG00000181019	16060.6	-0.235657	0.142129	-1.65805	0.0973078	0.210301	NQO1	protein_coding	0.519157	-0.0285256
ENSG00000120129	15962.4	-0.336791	0.107698	-3.12718	0.00176489	0.00858212	DUSP1	protein_coding	0.0263584	-0.0980575
ENSG00000058085	15941.1	1.63369	0.123617	13.2157	7.12e-40	3.63e-36	LAMC2	protein_coding	1.07e-27	0.455904
ENSG00000130203	15936.6	-0.256537	0.105699	-2.42706	0.0152219	0.0494011	APOE	protein_coding	0.265431	-0.049259
ENSG00000140105	15905.8	0.29747	0.0942284	3.1569	0.00159456	0.00789415	WARS	protein_coding	9.17e-05	0.171832
ENSG00000086062	15882.3	0.286507	0.0612842	4.67506	2.94e-06	3.69e-05	B4GALT1	protein_coding	1.9e-05	0.187575
ENSG00000196419	15869.7	0.0108291	0.0407261	0.265901	0.790315	0.876597	XRCC6	protein_coding	0.485149	0.0308875
ENSG00000071127	15828.4	0.168945	0.0384706	4.39154	1.13e-05	0.000119279	WDR1	protein_coding	2.75e-05	0.183988
ENSG00000204469	15803.8	-0.0278441	0.0488943	-0.569475	0.569034	0.718149	PRRC2A	protein_coding	0.895984	0.0057862
ENSG00000101608	15796.8	0.134173	0.0524779	2.55675	0.0105655	0.0369552	MYL12A	protein_coding	0.00146207	0.140141
ENSG00000166913	15761.5	0.068095	0.0349269	1.94964	0.0512186	0.128575	YWHAB	protein_coding	0.031433	0.0950099
ENSG00000142156	15743.2	0.591919	0.0936291	6.32196	2.58e-10	9.42e-09	COL6A1	protein_coding	3.77e-10	0.271966
ENSG00000149418	15703.4	0.18406	0.0670169	2.74647	0.00602401	0.0233374	ST14	protein_coding	0.00166876	0.138463
ENSG00000188229	15647.8	0.168301	0.0571249	2.94619	0.00321712	0.0140378	TUBB4B	protein_coding	8.98e-06	0.194647
ENSG00000196188	15635.7	-0.167348	0.194267	-0.861433	0.389	0.561426	CTSE	protein_coding	0.0708219	-0.0798315
ENSG00000035862	15634.3	0.457059	0.0771749	5.92238	3.17e-09	8.85e-08	TIMP2	protein_coding	1.32e-09	0.263683
ENSG00000138071	15624.2	0.102004	0.0375734	2.7148	0.00663159	0.0252271	ACTR2	protein_coding	0.00144223	0.140314
ENSG00000005022	15605.3	-0.0350634	0.0580027	-0.604514	0.545502	0.700089	SLC25A5	protein_coding	0.47468	-0.0316322
ENSG00000161055	15595.9	-2.32941	0.22528	-10.34	4.64e-25	2.56e-22	SCGB3A1	protein_coding	8.99e-09	-0.250367
ENSG00000008394	15589.8	0.0676581	0.0924364	0.731942	0.464204	0.630536	MGST1	protein_coding	0.0463512	0.0880009
ENSG00000197324	15581.4	0.153187	0.0537126	2.85198	0.00434482	0.0179441	LRP10	protein_coding	0.0511556	0.0861522
ENSG00000176907	15573	-0.192261	0.121841	-1.57797	0.114573	0.237435	C8orf4	protein_coding	0.0509209	-0.0862391
ENSG00000114942	15549.7	-0.124175	0.0751709	-1.6519	0.0985544	0.212224	EEF1B2	protein_coding	0.0568651	-0.0841351
ENSG00000142798	15539.4	-0.164852	0.0877459	-1.87874	0.0602801	0.146074	HSPG2	protein_coding	0.142037	-0.0649147
ENSG00000187134	15516.2	-0.891013	0.236713	-3.7641	0.000167151	0.00118527	AKR1C1	protein_coding	4.61e-07	-0.220405
ENSG00000136068	15505.8	0.252578	0.0663838	3.80481	0.000141913	0.00103198	FLNB	protein_coding	0.000581682	0.151374
ENSG00000063046	15493.4	-0.163159	0.0489326	-3.33435	0.000854979	0.00470411	EIF4B	protein_coding	0.00116804	-0.142952
ENSG00000135677	15433.3	-0.228502	0.0651069	-3.50965	0.000448696	0.00273791	GNS	protein_coding	0.000208842	-0.163017
ENSG00000204580	15431.2	-0.0454105	0.0610254	-0.744125	0.456801	0.624204	DDR1	protein_coding	0.438197	-0.0343013
ENSG00000108946	15410.2	-0.165273	0.0419583	-3.93899	8.18e-05	0.00064335	PRKAR1A	protein_coding	0.00415403	-0.126348
ENSG00000085733	15368.1	0.0752507	0.0512432	1.4685	0.141968	0.277449	CTTN	protein_coding	0.0348882	0.0931681
ENSG00000114353	15362.5	0.134761	0.0461852	2.91784	0.00352466	0.015127	GNAI2	protein_coding	1.94e-06	0.208338
ENSG00000213741	15329.6	-0.0562824	0.0749304	-0.751129	0.452575	0.620238	RPS29	protein_coding	0.751371	-0.014022
ENSG00000163220	15313.8	0.418468	0.169432	2.46984	0.0135175	0.0449322	S100A9	protein_coding	3.73e-06	0.202602
ENSG00000152291	15293.6	-0.144274	0.0469648	-3.07197	0.00212651	0.0100075	TGOLN2	protein_coding	0.0106835	-0.112628
ENSG00000134107	15273.7	0.436582	0.0747977	5.83684	5.32e-09	1.4e-07	BHLHE40	protein_coding	1.51e-08	0.246621
ENSG00000162511	15223	-0.0533942	0.082176	-0.649753	0.515851	0.674957	LAPTM5	protein_coding	0.226336	0.0535085
ENSG00000112715	15221.1	0.500643	0.0847106	5.91003	3.42e-09	9.46e-08	VEGFA	protein_coding	4e-11	0.286162
ENSG00000160213	15187.5	0.0678394	0.0757489	0.895582	0.370476	0.543936	CSTB	protein_coding	0.000539521	0.152257
ENSG00000149131	15163.8	-0.0753787	0.0740075	-1.01853	0.308428	0.480199	SERPING1	protein_coding	0.440135	0.0341565
ENSG00000135052	15151.8	0.0997015	0.0804801	1.23883	0.215407	0.374037	GOLM1	protein_coding	0.000350985	0.157216
ENSG00000079246	15108.5	0.00260972	0.0383993	0.0679625	0.945815	0.971877	XRCC5	protein_coding	0.38789	0.0382015
ENSG00000110958	15048.3	0.0917789	0.0506317	1.81268	0.0698819	0.16333	PTGES3	protein_coding	0.00285788	0.131435
ENSG00000104964	15030.8	0.0278368	0.04719	0.589887	0.555266	0.707452	AES	protein_coding	0.432389	0.0347378
ENSG00000244038	15027.7	0.000444938	0.0431314	0.0103159	0.991769	0.994869	DDOST	protein_coding	0.790393	-0.0117636
ENSG00000143870	14950.1	-0.071144	0.0594016	-1.19768	0.231042	0.393015	PDIA6	protein_coding	0.329286	-0.0431569
ENSG00000138760	14915.5	0.0840549	0.0447477	1.87842	0.0603243	0.146163	SCARB2	protein_coding	0.0475525	0.0875241
ENSG00000213639	14908.2	0.0874003	0.0441236	1.9808	0.0476132	0.121466	PPP1CB	protein_coding	0.00134983	0.141147
ENSG00000174231	14895.6	-0.222822	0.0469146	-4.74952	2.04e-06	2.67e-05	PRPF8	protein_coding	0.000685677	-0.149426
ENSG00000029993	14894.8	0.0700012	0.117426	0.596129	0.551089	0.704332	HMGB3	protein_coding	0.20126	0.0565165
ENSG00000075415	14877.2	0.00680466	0.0422081	0.161217	0.871922	0.927859	SLC25A3	protein_coding	0.628467	0.0214138
ENSG00000110092	14873.9	0.346001	0.0893163	3.87388	0.000107118	0.000812431	CCND1	protein_coding	3.9e-06	0.202212
ENSG00000183283	14752.2	-0.0261367	0.0374648	-0.697635	0.485405	0.648592	DAZAP2	protein_coding	0.04727	-0.0876353
ENSG00000169714	14747.5	0.048306	0.0407309	1.18598	0.23563	0.39831	CNBP	protein_coding	0.409598	0.0364839
ENSG00000122359	14641.8	0.0907042	0.0451022	2.01108	0.0443168	0.114949	ANXA11	protein_coding	0.0287623	0.0965563
ENSG00000136235	14637.1	-0.330288	0.103569	-3.18907	0.00142733	0.00720974	GPNMB	protein_coding	0.0704633	-0.079933
ENSG00000197111	14613	0.036313	0.0426942	0.850537	0.395026	0.566868	PCBP2	protein_coding	0.950064	-0.00277179
ENSG00000272398	14602.8	-0.159985	0.110323	-1.45015	0.147016	0.284436	CD24	protein_coding	0.00478767	-0.124369
ENSG00000156976	14531.5	-0.0558338	0.0542152	-1.02986	0.303078	0.474554	EIF4A2	protein_coding	0.223904	-0.0537894
ENSG00000105976	14523.5	1.22803	0.131604	9.33122	1.05e-20	2.63e-18	MET	protein_coding	1.82e-09	0.2615
ENSG00000115524	14505.8	-0.084911	0.0287081	-2.95773	0.0030991	0.013616	SF3B1	protein_coding	0.0307671	-0.0953847
ENSG00000130429	14491.2	0.426254	0.0614811	6.93308	4.12e-12	2.24e-10	ARPC1B	protein_coding	1.23e-13	0.319493
ENSG00000185825	14473.5	0.121982	0.0459354	2.6555	0.00791903	0.0291995	BCAP31	protein_coding	0.000890069	0.146287
ENSG00000211598	14445.1	-0.0617499	0.156618	-0.394271	0.693381	0.81139	IGKV4-1	IG_V_gene	0.122218	-0.0683238
ENSG00000165949	14412.5	0.500191	0.123373	4.05429	5.03e-05	0.000426744	IFI27	protein_coding	2e-07	0.227103
ENSG00000130175	14388	-0.00921692	0.0401592	-0.229509	0.818473	0.894655	PRKCSH	protein_coding	0.361273	0.0403895
ENSG00000144028	14381.3	-0.0979656	0.0449119	-2.18129	0.0291623	0.0826756	SNRNP200	protein_coding	0.473627	-0.0317076
ENSG00000086758	14363.9	0.0277565	0.0523835	0.52987	0.596202	0.739361	HUWE1	protein_coding	0.331144	0.0429916
ENSG00000014216	14363.2	0.195432	0.0468243	4.17372	3e-05	0.000275212	CAPN1	protein_coding	5.39e-06	0.199304
ENSG00000159403	14362.7	0.0684554	0.0729401	0.938515	0.34798	0.521249	C1R	protein_coding	0.015209	0.107123
ENSG00000149257	14315.5	0.21318	0.0611125	3.48832	0.00048606	0.00293241	SERPINH1	protein_coding	4.62e-06	0.200701
ENSG00000143612	14285.6	-0.0343317	0.0579117	-0.592829	0.553296	0.705912	C1orf43	protein_coding	0.437409	-0.0343604
ENSG00000166794	14202.5	-0.0439878	0.0630976	-0.69714	0.485715	0.648836	PPIB	protein_coding	0.0763739	-0.0783121
ENSG00000166145	14130.6	0.184074	0.0646826	2.8458	0.00442996	0.01822	SPINT1	protein_coding	0.00153213	0.139549
ENSG00000105323	14125.7	-0.0738112	0.0389328	-1.89586	0.0579786	0.141548	HNRNPUL1	protein_coding	0.606807	-0.0227743
ENSG00000049656	14125.4	-0.0277596	0.0667073	-0.41614	0.677308	0.800023	CLPTM1L	protein_coding	0.761401	0.0134383
ENSG00000233276	14033.9	0.127905	0.0699139	1.82946	0.0673306	0.158893	GPX1	protein_coding	0.000258815	0.160644
ENSG00000161203	13983.3	0.26937	0.0428993	6.27913	3.4e-10	1.21e-08	AP2M1	protein_coding	2.52e-11	0.28898
ENSG00000128595	13980.5	0.411406	0.0637598	6.45243	1.1e-10	4.37e-09	CALU	protein_coding	1.92e-13	0.317043
ENSG00000175061	13949.4	-0.10138	0.0924353	-1.09676	0.272745	0.441223	FAM211A-AS1	processed_transcript	0.118696	-0.0689738
ENSG00000181789	13949.4	0.0985784	0.0418607	2.35491	0.018527	0.0578474	COPG1	protein_coding	0.0360143	0.0926014
ENSG00000196735	13945.4	-0.168174	0.109584	-1.53466	0.124868	0.252705	HLA-DQA1	protein_coding	0.320663	-0.0439322
ENSG00000125991	13873	-0.105387	0.0438572	-2.40297	0.0162626	0.0520632	ERGIC3	protein_coding	0.0575821	-0.0838938
ENSG00000006125	13833.5	0.189132	0.0485276	3.89741	9.72e-05	0.000746017	AP2B1	protein_coding	0.0014553	0.1402
ENSG00000137309	13820	0.711852	0.0934904	7.61418	2.65e-14	2.28e-12	HMGA1	protein_coding	1.4e-11	0.29255
ENSG00000215301	13817.2	-0.0931941	0.0391781	-2.37873	0.0173724	0.054924	DDX3X	protein_coding	0.0554454	-0.0846203
ENSG00000119335	13790	0.0954849	0.0452763	2.10894	0.0349499	0.0952857	SET	protein_coding	0.00272891	0.132051
ENSG00000142657	13753.2	-0.289689	0.0956451	-3.02879	0.00245534	0.0112542	PGD	protein_coding	0.151942	-0.0633465
ENSG00000109046	13703.3	0.0439225	0.0922166	0.476297	0.633863	0.767539	WSB1	protein_coding	0.817997	0.0101847
ENSG00000064601	13689.6	0.104326	0.0572623	1.8219	0.0684705	0.160871	CTSA	protein_coding	2.22e-05	0.186082
ENSG00000204463	13664.3	-0.11686	0.0408012	-2.86414	0.00418147	0.0174124	BAG6	protein_coding	0.140979	-0.0650871
ENSG00000127603	13641.1	-0.120672	0.0612568	-1.96993	0.0488463	0.123783	MACF1	protein_coding	0.651674	-0.0199782
ENSG00000169045	13639.9	-0.0284682	0.046381	-0.613789	0.539354	0.694656	HNRNPH1	protein_coding	0.472995	-0.031753
ENSG00000112378	13636.2	0.393179	0.0808049	4.86577	1.14e-06	1.63e-05	PERP	protein_coding	9.15e-12	0.29507
ENSG00000070831	13604.4	0.00254103	0.0477143	0.053255	0.957529	0.97758	CDC42	protein_coding	0.57124	0.0250567
ENSG00000089280	13573.5	-0.0323048	0.0393242	-0.821499	0.411362	0.58246	FUS	protein_coding	0.633953	0.0210725
ENSG00000189377	13546.9	-0.59401	0.132485	-4.48359	7.34e-06	8.21e-05	CXCL17	protein_coding	4.63e-11	-0.285258
ENSG00000196498	13529.8	0.0662782	0.0555899	1.19227	0.233155	0.395471	NCOR2	protein_coding	0.0462633	0.0880362
ENSG00000113719	13489.6	-0.0870501	0.0579515	-1.50212	0.133066	0.264671	ERGIC1	protein_coding	0.314205	-0.0445218
ENSG00000171560	13443.3	0.810051	0.271637	2.9821	0.00286275	0.0127522	FGA	protein_coding	0.101453	-0.0723945
ENSG00000082641	13442	-0.0173283	0.043416	-0.399123	0.689803	0.808846	NFE2L1	protein_coding	0.698411	0.0171476
ENSG00000179222	13435.9	0.00464505	0.0579187	0.0801995	0.936079	0.966379	MAGED1	protein_coding	0.682609	-0.0180963
ENSG00000130726	13422.2	-0.0382721	0.0481	-0.795678	0.426219	0.596654	TRIM28	protein_coding	0.331166	0.0429897
ENSG00000102317	13395.3	0.02272	0.0546641	0.415629	0.677682	0.80014	RBM3	protein_coding	0.202058	-0.0564167
ENSG00000065361	13382.5	-0.168879	0.0787138	-2.14548	0.0319145	0.0887316	ERBB3	protein_coding	0.00163869	-0.138695
ENSG00000149428	13382.4	-0.0833143	0.0624175	-1.33479	0.181945	0.332331	HYOU1	protein_coding	0.241415	-0.0518128
ENSG00000108424	13379.5	0.112777	0.0446082	2.52816	0.0114661	0.0394452	KPNB1	protein_coding	0.000307777	0.158703
ENSG00000060237	13359.2	-0.130578	0.0653679	-1.99758	0.0457623	0.117828	WNK1	protein_coding	0.105638	-0.0715244
ENSG00000117362	13311.1	0.0950612	0.0414937	2.29098	0.0219647	0.0660757	APH1A	protein_coding	0.0119833	0.110864
ENSG00000110917	13308.3	-0.0723895	0.0604745	-1.19702	0.231297	0.393334	MLEC	protein_coding	0.0540859	-0.0850948
ENSG00000163131	13279.8	-0.138485	0.0746911	-1.8541	0.0637248	0.152391	CTSS	protein_coding	0.126916	-0.067479
ENSG00000168374	13276.7	0.13895	0.0459697	3.02265	0.00250573	0.0114356	ARF4	protein_coding	0.000754992	0.148274
ENSG00000197694	13258.7	0.0580496	0.0460196	1.26141	0.207161	0.364328	SPTAN1	protein_coding	0.0111714	0.111945
ENSG00000175215	13247.4	0.0119928	0.0508983	0.235622	0.813726	0.891609	CTDSP2	protein_coding	0.8539	-0.00814992
ENSG00000057608	13223.6	0.144775	0.045681	3.16927	0.00152823	0.00760922	GDI2	protein_coding	9.66e-05	0.171292
ENSG00000100994	13222.5	0.0995898	0.0749988	1.32788	0.184216	0.33514	PYGB	protein_coding	0.710207	0.0164446
ENSG00000134308	13219.3	0.127888	0.051462	2.48509	0.0129518	0.0434416	YWHAQ	protein_coding	9.19e-05	0.171813
ENSG00000133110	13215.3	0.568858	0.10831	5.25212	1.5e-07	2.71e-06	POSTN	protein_coding	1.32e-09	0.263646
ENSG00000126432	13211.1	-0.0982425	0.0614297	-1.59927	0.109762	0.230048	PRDX5	protein_coding	0.0351143	-0.093053
ENSG00000211679	13133	-0.092318	0.145657	-0.633803	0.52621	0.683856	IGLC3	IG_C_gene	0.240471	-0.0519167
ENSG00000112977	13127.5	0.11023	0.059596	1.84962	0.0643678	0.153578	DAP	protein_coding	0.450912	0.0333574
ENSG00000163466	13079.2	0.135048	0.0393707	3.43018	0.000603183	0.00350915	ARPC2	protein_coding	0.000158327	0.166032
ENSG00000105835	13069.9	0.558923	0.105178	5.31407	1.07e-07	2.02e-06	NAMPT	protein_coding	3.04e-09	0.257968
ENSG00000148175	12966.3	-0.280766	0.066958	-4.19317	2.75e-05	0.000255873	STOM	protein_coding	1.86e-06	-0.208725
ENSG00000163453	12950.6	-0.086325	0.0754229	-1.14455	0.252397	0.417714	IGFBP7	protein_coding	0.101634	-0.0723562
ENSG00000116560	12921.4	-0.0239957	0.0335295	-0.715659	0.474202	0.639407	SFPQ	protein_coding	0.320386	0.0439574
ENSG00000115091	12914.9	0.178988	0.0451775	3.96188	7.44e-05	0.000593956	ACTR3	protein_coding	3.79e-08	0.239872
ENSG00000125304	12913.2	-0.184297	0.0478224	-3.85378	0.00011631	0.00087257	TM9SF2	protein_coding	3.15e-05	-0.182673
ENSG00000170144	12905.1	-0.0791465	0.03592	-2.20341	0.0275658	0.078979	HNRNPA3	protein_coding	0.665063	-0.0191595
ENSG00000077147	12904.6	0.0256815	0.0466977	0.549953	0.582352	0.728767	TM9SF3	protein_coding	0.602943	0.0230193
ENSG00000105699	12894.9	0.21992	0.0739082	2.97558	0.00292432	0.012974	LSR	protein_coding	0.000957994	0.145392
ENSG00000138119	12882.4	0.40035	0.0775516	5.16237	2.44e-07	4.18e-06	MYOF	protein_coding	3.12e-07	0.223549
ENSG00000075785	12874.8	0.100035	0.0373753	2.6765	0.00743965	0.0277686	RAB7A	protein_coding	0.000559241	0.151836
ENSG00000167986	12841.4	-0.0545908	0.0348201	-1.5678	0.116929	0.241068	DDB1	protein_coding	0.521652	-0.0283555
ENSG00000062716	12839	0.386438	0.057231	6.75224	1.46e-11	6.89e-10	VMP1	protein_coding	1.19e-11	0.293483
ENSG00000115310	12835.8	0.242668	0.0434983	5.57878	2.42e-08	5.4e-07	RTN4	protein_coding	1.33e-11	0.292839
ENSG00000177156	12804.5	-0.258068	0.0780216	-3.30764	0.000940851	0.00508799	TALDO1	protein_coding	0.203441	-0.0562445
ENSG00000128272	12790.3	-0.112338	0.0499938	-2.24703	0.0246379	0.072277	ATF4	protein_coding	0.139294	-0.0653638
ENSG00000011304	12785	0.124545	0.0320382	3.88739	0.000101329	0.00077328	PTBP1	protein_coding	2.75e-07	0.224578
ENSG00000197157	12729.5	0.0626876	0.0404209	1.55087	0.120933	0.24685	SND1	protein_coding	0.0175414	0.104832
ENSG00000108846	12695.9	0.109908	0.10428	1.05397	0.291897	0.462862	ABCC3	protein_coding	0.551093	0.0263793
ENSG00000111642	12646.9	0.04195	0.0437657	0.958515	0.337803	0.511214	CHD4	protein_coding	0.0721406	0.079462
ENSG00000163993	12644.4	-0.0514603	0.209863	-0.245209	0.806295	0.886838	S100P	protein_coding	0.204243	-0.056145
ENSG00000128016	12638.9	-0.351282	0.101111	-3.47423	0.000512326	0.00305872	ZFP36	protein_coding	0.0468274	-0.0878107
ENSG00000153113	12572.8	0.151381	0.0486362	3.11252	0.00185498	0.00894122	CAST	protein_coding	0.000282605	0.159661
ENSG00000112697	12554.4	-0.155262	0.053114	-2.92318	0.00346474	0.0149139	TMEM30A	protein_coding	0.00688597	-0.119175
ENSG00000167972	12554.3	-0.788478	0.129435	-6.09167	1.12e-09	3.52e-08	ABCA3	protein_coding	6.89e-07	-0.217095
ENSG00000052344	12536	-0.0696398	0.0816974	-0.852411	0.393986	0.565837	PRSS8	protein_coding	0.103709	-0.071922
ENSG00000198183	12524.9	0.836203	0.271971	3.07461	0.00210778	0.00993568	BPIFA1	protein_coding	0.0181775	0.104254
ENSG00000117592	12487.1	-0.145581	0.0516873	-2.81657	0.004854	0.0195885	PRDX6	protein_coding	0.11577	-0.0695254
ENSG00000132341	12467.5	0.225734	0.0611043	3.69425	0.000220538	0.00149815	RAN	protein_coding	4.83e-07	0.220012
ENSG00000135862	12452.2	-0.0123614	0.064823	-0.190694	0.848765	0.914046	LAMC1	protein_coding	0.210738	0.0553494
ENSG00000173726	12424.8	-0.132428	0.0537824	-2.46229	0.0138052	0.0456689	TOMM20	protein_coding	0.0422963	-0.0896909
ENSG00000161970	12423.5	-0.0972473	0.066118	-1.47081	0.141341	0.276609	RPL26	protein_coding	0.724673	-0.015588
ENSG00000167468	12416.7	0.0659664	0.0607731	1.08545	0.277721	0.446798	GPX4	protein_coding	0.27254	0.0485338
ENSG00000123838	12399.8	-0.772166	0.17479	-4.41768	9.98e-06	0.000107208	C4BPA	protein_coding	7.24e-09	-0.251913
ENSG00000135387	12398.7	-0.0808375	0.0396453	-2.03902	0.0414482	0.108965	CAPRIN1	protein_coding	0.27727	-0.0480585
ENSG00000169813	12392.1	0.100594	0.0402162	2.50132	0.0123731	0.0419109	HNRNPF	protein_coding	0.000310115	0.158617
ENSG00000100097	12368.1	0.980572	0.0940397	10.4272	1.86e-25	1.12e-22	LGALS1	protein_coding	1.59e-23	0.421607
ENSG00000105568	12348.1	-0.0219233	0.0369331	-0.593594	0.552784	0.70561	PPP2R1A	protein_coding	0.990107	0.000548811
ENSG00000159377	12308	0.160725	0.0535298	3.00253	0.00267745	0.012084	PSMB4	protein_coding	0.000236121	0.161663
ENSG00000241351	12304.4	-0.225365	0.142976	-1.57625	0.114969	0.238063	IGKV3-11	IG_V_gene	0.300621	-0.0457887
ENSG00000135926	12303.4	0.212217	0.0624257	3.39951	0.00067507	0.0038634	TMBIM1	protein_coding	0.0554575	0.0846161
ENSG00000147677	12297.8	0.0608214	0.0510456	1.19151	0.233453	0.395751	EIF3H	protein_coding	0.00168195	0.138362
ENSG00000239951	12285.9	-0.0734444	0.147402	-0.498258	0.618302	0.756122	IGKV3-20	IG_V_gene	0.619703	-0.0219618
ENSG00000159140	12282.3	-0.113592	0.0384403	-2.95502	0.00312649	0.0137201	SON	protein_coding	0.143651	-0.0646535
ENSG00000142864	12241.4	0.104965	0.0389231	2.69672	0.00700252	0.0264127	SERBP1	protein_coding	0.000341977	0.157511
ENSG00000086232	12220.8	0.165158	0.0420518	3.92749	8.58e-05	0.000670359	EIF2AK1	protein_coding	7.92e-05	0.173361
ENSG00000129351	12204.7	-0.0259995	0.0374377	-0.694472	0.487386	0.650514	ILF3	protein_coding	0.553528	0.0262182
ENSG00000125534	12197.8	-0.16764	0.0744913	-2.25046	0.0244195	0.0717861	PPDPF	protein_coding	0.629172	-0.0213699
ENSG00000159176	12189.3	-0.0260578	0.0473837	-0.549932	0.582366	0.728767	CSRP1	protein_coding	0.134283	-0.0662019
ENSG00000132470	12186.9	0.744645	0.116933	6.36813	1.91e-10	7.2e-09	ITGB4	protein_coding	2.6e-08	0.242661
ENSG00000145730	12185.9	0.0950608	0.0708686	1.34137	0.179801	0.32949	PAM	protein_coding	0.0330496	0.0941277
ENSG00000087365	12173.3	0.0544107	0.0337342	1.61292	0.106761	0.225267	SF3B2	protein_coding	0.0264837	0.0979764
ENSG00000038427	12130.3	0.42666	0.111021	3.84304	0.00012152	0.00090582	VCAN	protein_coding	8.52e-10	0.266596
ENSG00000114850	12113.6	0.228304	0.0557863	4.09247	4.27e-05	0.000371715	SSR3	protein_coding	0.00438492	0.125597
ENSG00000170027	12103.4	0.403768	0.0497338	8.11859	4.72e-16	5.83e-14	YWHAG	protein_coding	4.76e-17	0.358986
ENSG00000106537	12092	-0.150516	0.0761144	-1.9775	0.0479851	0.12215	TSPAN13	protein_coding	0.0135407	-0.10896
ENSG00000123349	12090.2	-0.00774742	0.0671414	-0.11539	0.908136	0.94929	PFDN5	protein_coding	0.389003	-0.0381121
ENSG00000153446	12083.3	-1.32777	0.169577	-7.82992	4.88e-15	4.95e-13	C16orf89	protein_coding	2e-12	-0.303935
ENSG00000126709	12077.5	0.378966	0.120779	3.13767	0.00170298	0.00833274	IFI6	protein_coding	0.000172685	0.165093
ENSG00000173369	12068.9	-0.047377	0.103459	-0.457931	0.647002	0.77762	C1QB	protein_coding	0.149032	0.0637989
ENSG00000178980	12055.3	-0.121993	0.0727539	-1.67679	0.0935836	0.204141	SEPW1	protein_coding	0.0023274	-0.134156
ENSG00000184840	12054.6	0.0231722	0.0456841	0.507226	0.611996	0.751313	TMED9	protein_coding	0.845471	0.00862592
ENSG00000096433	12049.2	-0.257851	0.079936	-3.22571	0.00125659	0.00648511	ITPR3	protein_coding	0.0176195	-0.10476
ENSG00000213853	12028.3	-0.371709	0.0781541	-4.7561	1.97e-06	2.59e-05	EMP2	protein_coding	1.02e-05	-0.193502
ENSG00000150753	12026.1	0.2551	0.0657625	3.87911	0.000104838	0.000796624	CCT5	protein_coding	3.69e-10	0.272107
ENSG00000123416	11996.4	0.334469	0.0632877	5.28489	1.26e-07	2.32e-06	TUBA1B	protein_coding	4.54e-09	0.255189
ENSG00000133872	11993.4	-0.133533	0.0476448	-2.80268	0.00506795	0.0202952	TMEM66	protein_coding	7.78e-06	-0.195969
ENSG00000113013	11976	-0.0434219	0.0483111	-0.898798	0.36876	0.542238	HSPA9	protein_coding	0.520596	-0.0284275
ENSG00000111348	11971.2	-0.167113	0.0706569	-2.36514	0.0180234	0.0566046	ARHGDIB	protein_coding	0.530701	-0.0277423
ENSG00000124766	11967.4	-0.00520307	0.0689747	-0.0754345	0.939869	0.968551	SOX4	protein_coding	0.210597	0.0553666
ENSG00000140526	11963.9	-0.148737	0.0898579	-1.65525	0.0978747	0.211168	ABHD2	protein_coding	0.000125455	-0.168527
ENSG00000166340	11962.5	-0.158249	0.0472224	-3.35115	0.000804755	0.00447429	TPP1	protein_coding	0.0971243	-0.073325
ENSG00000105438	11949.7	0.0281321	0.0417723	0.673465	0.500652	0.661783	KDELR1	protein_coding	0.23186	0.0528782
ENSG00000182795	11946.9	-0.515316	0.125863	-4.09424	4.24e-05	0.000369158	C1orf116	protein_coding	0.000137227	-0.16757
ENSG00000204256	11945.3	-0.205533	0.0391487	-5.25006	1.52e-07	2.74e-06	BRD2	protein_coding	0.000379792	-0.156317
ENSG00000106263	11934.6	0.286224	0.051932	5.51151	3.56e-08	7.57e-07	EIF3B	protein_coding	3.4e-11	0.287157
ENSG00000079308	11898.9	-0.546473	0.0780454	-7.00199	2.52e-12	1.44e-10	TNS1	protein_coding	6.23e-09	-0.252971
ENSG00000134287	11898.1	0.123845	0.0418303	2.96064	0.00306997	0.0135115	ARF3	protein_coding	0.00833618	0.116365
ENSG00000179010	11893.2	0.0195196	0.0366381	0.53277	0.594193	0.737971	MRFAP1	protein_coding	0.246356	0.0512734
ENSG00000171603	11892.9	0.322337	0.0533853	6.03793	1.56e-09	4.7e-08	CLSTN1	protein_coding	1.17e-08	0.248463
ENSG00000021826	11888.6	-0.0798996	0.284095	-0.281242	0.778524	0.868726	CPS1	protein_coding	0.900008	0.00556118
ENSG00000120742	11883.6	-0.221513	0.0497848	-4.44941	8.61e-06	9.47e-05	SERP1	protein_coding	2.13e-08	-0.244126
ENSG00000109332	11869.6	0.0840047	0.0368313	2.2808	0.0225604	0.0674444	UBE2D3	protein_coding	0.0546958	0.0848807
ENSG00000116251	11845	-0.0953545	0.041813	-2.2805	0.0225781	0.0674826	RPL22	protein_coding	0.00833892	-0.11636
ENSG00000069122	11838.9	-0.804666	0.11916	-6.7528	1.45e-11	6.87e-10	GPR116	protein_coding	1.48e-09	-0.262875
ENSG00000196776	11825.3	-0.0416137	0.0650651	-0.63957	0.522452	0.680623	CD47	protein_coding	0.781203	-0.0122925
ENSG00000112473	11800.1	-0.0841974	0.0505181	-1.66668	0.0955784	0.2074	SLC39A7	protein_coding	0.138487	-0.065497
ENSG00000131143	11774.8	-0.00404614	0.0602425	-0.0671643	0.946451	0.972065	COX4I1	protein_coding	0.784337	-0.012112
ENSG00000251562	11724.6	-0.231499	0.0969152	-2.38867	0.0169094	0.0537638	MALAT1	lincRNA	0.0358167	-0.0926997
ENSG00000164754	11712.6	0.071042	0.0570126	1.24608	0.212736	0.370932	RAD21	protein_coding	0.00233909	0.13409
ENSG00000100644	11705.2	0.505648	0.0672359	7.52052	5.46e-14	4.38e-12	HIF1A	protein_coding	5.87e-11	0.28379
ENSG00000107581	11686	0.00852273	0.0509766	0.167189	0.867221	0.925074	EIF3A	protein_coding	0.500911	0.0297823
ENSG00000143621	11679.8	0.1098	0.0528289	2.07841	0.0376717	0.101037	ILF2	protein_coding	0.00867027	0.11578
ENSG00000100600	11677.2	-0.123641	0.0615357	-2.00926	0.0445098	0.115339	LGMN	protein_coding	0.0324587	-0.0944458
ENSG00000117523	11667.6	-0.0380327	0.0502504	-0.756864	0.449131	0.617513	PRRC2C	protein_coding	0.626512	0.0215358
ENSG00000072778	11658.2	-0.00365672	0.0574069	-0.0636982	0.949211	0.97328	ACADVL	protein_coding	0.270758	-0.0487143
ENSG00000111229	11648.1	0.202934	0.0504525	4.02228	5.76e-05	0.000478794	ARPC3	protein_coding	1.67e-08	0.245911
ENSG00000170017	11624.6	-0.371376	0.0765438	-4.85181	1.22e-06	1.73e-05	ALCAM	protein_coding	4.72e-07	-0.220211
ENSG00000184007	11619.1	-0.0476254	0.0426313	-1.11715	0.263932	0.431738	PTP4A2	protein_coding	0.105874	-0.0714762
ENSG00000100906	11597.3	0.0306192	0.0730464	0.419175	0.675088	0.798442	NFKBIA	protein_coding	0.619332	0.0219851
ENSG00000117298	11580	0.459424	0.0655583	7.00787	2.42e-12	1.39e-10	ECE1	protein_coding	7.97e-12	0.295885
ENSG00000143537	11575.5	0.322411	0.063969	5.04012	4.65e-07	7.4e-06	ADAM15	protein_coding	1.34e-08	0.247492
ENSG00000197930	11559.1	0.555357	0.0833047	6.66658	2.62e-11	1.18e-09	ERO1L	protein_coding	5.41e-22	0.40796
ENSG00000137312	11539.1	0.0508184	0.0492473	1.0319	0.302118	0.473414	FLOT1	protein_coding	0.38454	0.0384717
ENSG00000146731	11520.6	0.473704	0.0679413	6.97226	3.12e-12	1.74e-10	CCT6A	protein_coding	2.59e-13	0.315409
ENSG00000175166	11520.3	0.215481	0.0508739	4.23559	2.28e-05	0.000218257	PSMD2	protein_coding	1.05e-07	0.232149
ENSG00000112081	11519.4	-0.0414808	0.0353308	-1.17407	0.240367	0.404138	SRSF3	protein_coding	0.831431	-0.00942108
ENSG00000138674	11503.7	0.0193891	0.0370879	0.52279	0.601121	0.743065	SEC31A	protein_coding	0.247605	0.0511382
ENSG00000136153	11501.1	0.116424	0.0770447	1.51112	0.130758	0.261291	LMO7	protein_coding	0.508836	0.0292336
ENSG00000137497	11468.5	-0.0556003	0.0510478	-1.08918	0.276073	0.444991	NUMA1	protein_coding	0.209878	-0.0554537
ENSG00000077549	11456.5	0.143265	0.0362444	3.95274	7.73e-05	0.000613368	CAPZB	protein_coding	4.72e-07	0.220208
ENSG00000111275	11444.4	-0.594811	0.0797134	-7.46187	8.53e-14	6.6e-12	ALDH2	protein_coding	2.75e-16	-0.350637
ENSG00000123562	11396.8	0.218063	0.0458043	4.76075	1.93e-06	2.54e-05	MORF4L2	protein_coding	1.87e-06	0.208669
ENSG00000102804	11386.5	-0.0622548	0.0695091	-0.895636	0.370447	0.543914	TSC22D1	protein_coding	0.597776	-0.023348
ENSG00000089220	11356.4	-0.341805	0.0508662	-6.71969	1.82e-11	8.43e-10	PEBP1	protein_coding	7.02e-15	-0.334542
ENSG00000157514	11347	-0.211161	0.0947364	-2.22893	0.0258186	0.0749734	TSC22D3	protein_coding	0.24397	-0.0515329
ENSG00000106153	11335.4	0.368628	0.0715154	5.15453	2.54e-07	4.34e-06	CHCHD2	protein_coding	3.66e-08	0.24014
ENSG00000047849	11331.2	0.154322	0.043971	3.50964	0.000448717	0.00273791	MAP4	protein_coding	0.000135073	0.167739
ENSG00000189067	11315.6	-0.0946758	0.0484053	-1.9559	0.0504774	0.127087	LITAF	protein_coding	0.0330754	-0.0941139
ENSG00000181222	11314.2	-0.136009	0.0543792	-2.50111	0.0123803	0.0419285	POLR2A	protein_coding	0.0502077	-0.0865051
ENSG00000163346	11294.8	-0.324854	0.0663951	-4.89274	9.94e-07	1.44e-05	PBXIP1	protein_coding	3.27e-05	-0.18231
ENSG00000163430	11287.5	0.179907	0.0840207	2.14122	0.0322566	0.0894629	FSTL1	protein_coding	0.142929	0.06477
ENSG00000168615	11244.7	0.192852	0.080189	2.40497	0.0161737	0.0518135	ADAM9	protein_coding	0.118739	0.0689657
ENSG00000115268	11230.3	0.093545	0.0668955	1.39837	0.162001	0.30527	RPS15	protein_coding	0.000692183	0.149313
ENSG00000119681	11212.9	-0.228362	0.0924482	-2.47017	0.013505	0.0449057	LTBP2	protein_coding	0.150015	-0.0636454
ENSG00000120738	11192.8	-0.0328229	0.109727	-0.299133	0.764839	0.85958	EGR1	protein_coding	0.11762	0.0691754
ENSG00000135390	11169.5	-0.0255377	0.0552518	-0.462206	0.643934	0.775204	ATP5G2	protein_coding	0.263801	-0.0494272
ENSG00000143418	11167	-0.115036	0.056671	-2.02988	0.0423683	0.110918	CERS2	protein_coding	0.0056463	-0.122035
ENSG00000100243	11163.1	-0.117392	0.0510384	-2.30008	0.0214437	0.0649446	CYB5R3	protein_coding	0.0238745	-0.0997381
ENSG00000197879	11162.1	-0.00777306	0.0482646	-0.161051	0.872053	0.927859	MYO1C	protein_coding	0.644768	0.0204032
ENSG00000162704	11127.5	0.060132	0.0491475	1.2235	0.22114	0.380761	ARPC5	protein_coding	0.0933156	0.0741715
ENSG00000111144	11126.3	-0.196331	0.0626408	-3.13424	0.00172302	0.00841262	LTA4H	protein_coding	0.00350748	-0.128671
ENSG00000042493	11122.8	0.287662	0.069671	4.12887	3.65e-05	0.000325638	CAPG	protein_coding	1.13e-07	0.231599
ENSG00000124172	11099.7	-0.0309864	0.0580887	-0.533433	0.593734	0.737728	ATP5E	protein_coding	0.0544307	0.0849735
ENSG00000135624	11096.2	0.178563	0.0426284	4.18883	2.8e-05	0.00025992	CCT7	protein_coding	5.31e-09	0.254101
ENSG00000162522	11090.9	0.0454099	0.0576387	0.787836	0.430792	0.600625	KIAA1522	protein_coding	0.716335	0.016081
ENSG00000064666	11083.2	0.167658	0.0553056	3.03149	0.00243354	0.0111787	CNN2	protein_coding	5.47e-06	0.199173
ENSG00000170540	11072.3	0.206748	0.0516046	4.00638	6.17e-05	0.00050727	ARL6IP1	protein_coding	1.7e-06	0.209458
ENSG00000048828	11072.2	-0.0209848	0.041963	-0.500078	0.61702	0.755343	FAM120A	protein_coding	0.372533	0.0394521
ENSG00000021355	11071.6	0.435074	0.0750102	5.8002	6.62e-09	1.69e-07	SERPINB1	protein_coding	1.13e-07	0.231606
ENSG00000124783	11066.5	-0.0945277	0.0440065	-2.14804	0.0317107	0.0883276	SSR1	protein_coding	0.155583	-0.0627895
ENSG00000095139	11062.5	0.0864061	0.0421481	2.05006	0.0403587	0.106787	ARCN1	protein_coding	0.092852	0.0742764
ENSG00000105373	11032.6	-0.233117	0.0552219	-4.22146	2.43e-05	0.000229644	GLTSCR2	protein_coding	2.46e-05	-0.185078
ENSG00000089248	11003.7	-0.180846	0.0584274	-3.09523	0.00196662	0.00938284	ERP29	protein_coding	0.0009943	-0.144937
ENSG00000253729	11001.2	0.106111	0.0694485	1.52791	0.126535	0.255193	PRKDC	protein_coding	0.00135872	0.141065
ENSG00000172354	10991.6	0.288674	0.0470197	6.13943	8.28e-10	2.7e-08	GNB2	protein_coding	6.41e-12	0.297174
ENSG00000234741	10983.9	-0.287238	0.0976921	-2.94024	0.00327962	0.0142711	GAS5	processed_transcript	0.244203	-0.0515075
ENSG00000178719	10975	-0.0572841	0.0545852	-1.04944	0.293974	0.464728	GRINA	protein_coding	0.0497912	0.0866619
ENSG00000106546	10967.9	0.307472	0.0846754	3.63118	0.000282127	0.00185113	AHR	protein_coding	0.011833	0.111059
ENSG00000143420	10952.7	-0.0498746	0.0474824	-1.05038	0.293543	0.464317	ENSA	protein_coding	0.0278652	-0.0971035
ENSG00000145623	10938.3	0.436568	0.0833722	5.23637	1.64e-07	2.93e-06	OSMR	protein_coding	5.08e-11	0.284676
ENSG00000106052	10936.4	0.093914	0.0466921	2.01135	0.0442887	0.114883	TAX1BP1	protein_coding	0.00328445	0.129563
ENSG00000158769	10904.7	-0.102582	0.0509342	-2.01402	0.0440079	0.114337	F11R	protein_coding	0.023876	-0.099737
ENSG00000182934	10893.7	-0.0970168	0.0410173	-2.36527	0.0180171	0.0565938	SRPR	protein_coding	0.0104781	-0.112925
ENSG00000090863	10892.3	0.109744	0.0438287	2.50393	0.0122823	0.0416451	GLG1	protein_coding	0.0306159	0.0954707
ENSG00000142669	10866.2	0.415605	0.062582	6.64097	3.12e-11	1.38e-09	SH3BGRL3	protein_coding	6.12e-19	0.378704
ENSG00000105701	10850	0.0534097	0.0472493	1.13038	0.258316	0.424774	FKBP8	protein_coding	0.0146235	0.107747
ENSG00000005893	10836.7	0.135484	0.0552044	2.45423	0.0141188	0.0465214	LAMP2	protein_coding	0.00701972	0.118895
ENSG00000105357	10833.8	-0.325531	0.0825797	-3.94203	8.08e-05	0.000636852	MYH14	protein_coding	6.06e-06	-0.198243
ENSG00000155506	10814.6	0.138631	0.0497167	2.78842	0.00529657	0.0210371	LARP1	protein_coding	0.0109671	0.112228
ENSG00000188643	10791.5	0.864487	0.0936152	9.23448	2.6e-20	6.19e-18	S100A16	protein_coding	5.15e-24	0.425847
ENSG00000166888	10789.9	-0.139686	0.0459897	-3.03732	0.00238689	0.0110053	STAT6	protein_coding	0.00291119	-0.131188
ENSG00000131238	10772.6	-0.146899	0.055512	-2.64626	0.00813872	0.0298583	PPT1	protein_coding	0.332946	-0.0428318
ENSG00000186340	10724	0.532044	0.119047	4.4692	7.85e-06	8.72e-05	THBS2	protein_coding	4.25e-10	0.271179
ENSG00000160014	10717.7	-0.010508	0.0430592	-0.244035	0.807203	0.887346	CALM3	protein_coding	0.686286	-0.0178748
ENSG00000134352	10709	-0.295229	0.063772	-4.62944	3.67e-06	4.47e-05	IL6ST	protein_coding	1.19e-06	-0.212537
ENSG00000101294	10705.3	-0.0393306	0.0436406	-0.901238	0.367462	0.540914	HM13	protein_coding	0.446331	-0.0336957
ENSG00000197081	10688.1	-0.0709337	0.0600568	-1.18111	0.237559	0.400657	IGF2R	protein_coding	0.456468	-0.0329497
ENSG00000243466	10674.7	-0.0997515	0.153598	-0.649431	0.51606	0.675143	IGKV1-5	IG_V_gene	0.864062	-0.00757728
ENSG00000107372	10666.2	-0.0712387	0.0527802	-1.34972	0.177104	0.325835	ZFAND5	protein_coding	0.954542	0.00252295
ENSG00000133313	10662.6	-0.148379	0.0476145	-3.11625	0.00183169	0.00885936	CNDP2	protein_coding	0.0162178	-0.106097
ENSG00000141522	10640.6	0.178311	0.042696	4.17629	2.96e-05	0.000272616	ARHGDIA	protein_coding	4.82e-07	0.220027
ENSG00000229117	10619.4	-0.0113366	0.0630278	-0.179866	0.857258	0.918655	RPL41	protein_coding	0.838511	-0.00901977
ENSG00000145860	10606.6	-0.562249	0.0780321	-7.20535	5.79e-13	3.72e-11	RNF145	protein_coding	2.23e-06	-0.207143
ENSG00000177606	10555.9	-0.0185695	0.0773474	-0.240079	0.810269	0.889493	JUN	protein_coding	0.320536	0.0439438
ENSG00000133661	10555.1	-1.2978	0.168177	-7.71686	1.19e-14	1.1e-12	SFTPD	protein_coding	3.35e-13	-0.314006
ENSG00000148346	10541.9	0.455043	0.167857	2.71089	0.0067102	0.0254775	LCN2	protein_coding	0.000972401	0.145209
ENSG00000112308	10492.8	-0.110185	0.0347132	-3.17414	0.00150282	0.00750564	C6orf62	protein_coding	0.0511967	-0.086137
ENSG00000178952	10475.8	-0.064824	0.0441142	-1.46946	0.141708	0.27722	TUFM	protein_coding	0.0173533	-0.105007
ENSG00000111341	10474.5	-0.492965	0.0984712	-5.00619	5.55e-07	8.62e-06	MGP	protein_coding	5.85e-07	-0.218442
ENSG00000185033	10465.9	0.597987	0.0791467	7.55543	4.17e-14	3.42e-12	SEMA4B	protein_coding	1.88e-15	0.341194
ENSG00000071553	10451.4	0.0203227	0.0398108	0.510482	0.609714	0.749654	ATP6AP1	protein_coding	0.737298	0.0148452
ENSG00000113558	10446.4	-0.0851931	0.0503542	-1.69188	0.0906694	0.199288	SKP1	protein_coding	0.117125	-0.0692686
ENSG00000091490	10418	-0.0952915	0.0597116	-1.59586	0.11052	0.231175	SEL1L3	protein_coding	0.0958073	-0.0736147
ENSG00000175130	10409.5	0.310787	0.0739314	4.20372	2.63e-05	0.000245851	MARCKSL1	protein_coding	1.01e-07	0.232455
ENSG00000137575	10408.7	0.0108404	0.0503678	0.215224	0.829593	0.90169	SDCBP	protein_coding	0.138776	0.0654493
ENSG00000146701	10394.8	0.156222	0.0498401	3.13445	0.00172174	0.0084084	MDH2	protein_coding	0.000134503	0.167784
ENSG00000169223	10384.8	-0.0639034	0.0518237	-1.23309	0.217541	0.37662	LMAN2	protein_coding	0.272922	-0.0484952
ENSG00000136810	10375.2	0.0550172	0.08054	0.683104	0.494541	0.656601	TXN	protein_coding	0.027914	0.0970733
ENSG00000122565	10368.5	0.243117	0.0506064	4.80408	1.55e-06	2.11e-05	CBX3	protein_coding	7.73e-11	0.282069
ENSG00000149115	10349.5	0.026732	0.0568358	0.470338	0.638114	0.77061	TNKS1BP1	protein_coding	0.0904932	0.0748168
ENSG00000136167	10325	-0.190332	0.0862392	-2.20703	0.0273121	0.078423	LCP1	protein_coding	0.376609	-0.0391171
ENSG00000204262	10324.7	0.537225	0.108215	4.96444	6.89e-07	1.04e-05	COL5A2	protein_coding	3.9e-10	0.271744
ENSG00000169242	10302.8	-0.19044	0.0846342	-2.25015	0.0244393	0.071834	EFNA1	protein_coding	0.000225282	-0.162182
ENSG00000072110	10299.3	0.541532	0.065348	8.2869	1.16e-16	1.6e-14	ACTN1	protein_coding	3.52e-13	0.313733
ENSG00000143774	10290.5	0.180811	0.0635866	2.84354	0.00446159	0.0183337	GUK1	protein_coding	7.07e-06	0.196846
ENSG00000101558	10275.9	-0.243893	0.05495	-4.43845	9.06e-06	9.88e-05	VAPA	protein_coding	0.00594019	-0.12131
ENSG00000168066	10247.4	-0.039335	0.0274843	-1.43118	0.152377	0.2919	SF1	protein_coding	0.592595	-0.0236788
ENSG00000188706	10241.6	-0.0941229	0.0733309	-1.28354	0.199304	0.354132	ZDHHC9	protein_coding	0.648543	0.0201707
ENSG00000182871	10236.2	0.353217	0.0857539	4.11897	3.81e-05	0.000337359	COL18A1	protein_coding	4.69e-07	0.220256
ENSG00000146072	10196.2	0.372597	0.0766383	4.86176	1.16e-06	1.66e-05	TNFRSF21	protein_coding	2.75e-08	0.242256
ENSG00000130702	10188.6	-0.00570029	0.0917145	-0.0621525	0.950441	0.973977	LAMA5	protein_coding	0.858162	-0.00790961
ENSG00000126777	10187.2	0.0085203	0.0526105	0.161951	0.871345	0.927555	KTN1	protein_coding	0.42756	0.0351032
ENSG00000164266	10186.7	-0.350992	0.233876	-1.50076	0.133417	0.265162	SPINK1	protein_coding	0.00597979	-0.121214
ENSG00000074416	10185.5	-0.105442	0.0880797	-1.19712	0.23126	0.393304	MGLL	protein_coding	0.12034	-0.0686684
ENSG00000101421	10178.9	0.115561	0.0395129	2.92464	0.00344851	0.0148628	CHMP4B	protein_coding	1.39e-05	0.190554
ENSG00000115457	10178.9	-0.427847	0.153559	-2.7862	0.00533295	0.0211486	IGFBP2	protein_coding	3.53e-06	-0.203095
ENSG00000004399	10170.4	-0.0183986	0.0747824	-0.246029	0.80566	0.886432	PLXND1	protein_coding	0.955129	0.00249032
ENSG00000187908	10167.9	-0.829642	0.208586	-3.97746	6.97e-05	0.000560977	DMBT1	protein_coding	0.00305165	-0.130555
ENSG00000168528	10163.3	0.275645	0.0801881	3.43747	0.000587167	0.00343214	SERINC2	protein_coding	0.00153657	0.139513
ENSG00000163527	10160.3	-0.131013	0.0427402	-3.06533	0.00217427	0.010177	STT3B	protein_coding	0.00332607	-0.129392
ENSG00000046604	10160	0.585865	0.0873224	6.70922	1.96e-11	9e-10	DSG2	protein_coding	4.05e-13	0.312957
ENSG00000102024	10154.7	0.516743	0.0808903	6.38819	1.68e-10	6.36e-09	PLS3	protein_coding	6.38e-08	0.235954
ENSG00000127954	10141.6	-0.187532	0.125021	-1.5	0.133614	0.265412	STEAP4	protein_coding	0.277762	-0.0480093
ENSG00000159189	10140.4	0.00165091	0.100102	0.0164923	0.986842	0.992254	C1QC	protein_coding	0.0712389	0.0797141
ENSG00000074181	10081.6	0.173365	0.0764908	2.26649	0.0234215	0.0693727	NOTCH3	protein_coding	0.000250221	0.161019
ENSG00000105854	10068.5	0.381942	0.0771147	4.95291	7.31e-07	1.1e-05	PON2	protein_coding	3.77e-06	0.202504
ENSG00000106682	10066.8	0.178188	0.036773	4.84562	1.26e-06	1.77e-05	EIF4H	protein_coding	8.08e-07	0.215767
ENSG00000160255	10065.8	0.0363766	0.0941125	0.386523	0.69911	0.81565	ITGB2	protein_coding	0.169603	0.0607329
ENSG00000104824	10045.7	0.0271596	0.0273453	0.99321	0.320608	0.492914	HNRNPL	protein_coding	0.0232345	0.100195
ENSG00000182944	10014.9	-0.00513429	0.0324051	-0.158441	0.874109	0.92888	EWSR1	protein_coding	0.309519	0.0449547
ENSG00000157637	10013.4	-0.0507105	0.0528654	-0.959237	0.337439	0.51091	SLC38A10	protein_coding	0.50154	-0.0297385
ENSG00000125970	10013.2	-0.035479	0.0423465	-0.837824	0.402129	0.573954	RALY	protein_coding	0.165965	0.0612539
ENSG00000143416	10009.2	-1.03873	0.109106	-9.52046	1.72e-21	5.02e-19	SELENBP1	protein_coding	4.97e-17	-0.358784
ENSG00000110799	10000.2	-0.632305	0.0938818	-6.73511	1.64e-11	7.62e-10	VWF	protein_coding	1.53e-07	-0.229205
ENSG00000138069	9990.18	0.0291573	0.0345906	0.842924	0.399271	0.571154	RAB1A	protein_coding	0.23601	0.0524117
ENSG00000266412	9986.58	-0.150977	0.0476729	-3.16694	0.00154055	0.00766213	NCOA4	protein_coding	0.00456896	-0.125024
ENSG00000118640	9983.8	-0.00845838	0.0669081	-0.126418	0.899401	0.94413	VAMP8	protein_coding	0.267906	0.0490051
ENSG00000100380	9973.62	-0.11505	0.0444244	-2.5898	0.00960313	0.034128	ST13	protein_coding	0.022791	-0.100519
ENSG00000092010	9966.77	0.0999577	0.0539149	1.85399	0.0637406	0.15242	PSME1	protein_coding	0.00098243	0.145084
ENSG00000130741	9953.83	-0.0933206	0.0524715	-1.7785	0.0753215	0.173184	EIF2S3	protein_coding	0.776139	-0.0125848
ENSG00000108828	9949.46	0.214346	0.0577367	3.71248	0.000205241	0.00141141	VAT1	protein_coding	3.94e-07	0.221676
ENSG00000115648	9948.86	-0.485449	0.101116	-4.80093	1.58e-06	2.14e-05	MLPH	protein_coding	4.42e-06	-0.201088
ENSG00000087274	9941.72	-0.0654829	0.0336557	-1.94567	0.0516943	0.129503	ADD1	protein_coding	0.19249	-0.0576326
ENSG00000173372	9937.56	-0.0250473	0.0986854	-0.253809	0.799643	0.882773	C1QA	protein_coding	0.105545	0.0715435
ENSG00000135678	9934.59	-0.774396	0.109989	-7.04064	1.91e-12	1.12e-10	CPM	protein_coding	2.93e-12	-0.301742
ENSG00000102316	9916.59	0.0509477	0.0547619	0.93035	0.35219	0.525186	MAGED2	protein_coding	0.653692	0.0198544
ENSG00000183291	9915.68	0.102939	0.0593026	1.73583	0.082594	0.185704	2022-09-15	protein_coding	0.605832	0.0228361
ENSG00000138449	9913.76	-0.17042	0.098664	-1.72727	0.0841189	0.188343	SLC40A1	protein_coding	0.00514944	-0.123343
ENSG00000061676	9903.45	0.0670794	0.0459944	1.45842	0.144724	0.281369	NCKAP1	protein_coding	0.0228134	0.100502
ENSG00000084623	9897.63	0.0897259	0.0451123	1.98894	0.0467074	0.119671	EIF3I	protein_coding	0.0138044	0.108657
ENSG00000137409	9890.28	-0.000100215	0.0396964	-0.00252455	0.997986	0.998623	MTCH1	protein_coding	0.669278	0.0189031
ENSG00000131504	9887.94	0.0844033	0.0440866	1.91449	0.0555579	0.136777	DIAPH1	protein_coding	0.00934957	0.11465
ENSG00000113657	9885.6	0.341896	0.0934351	3.65919	0.000253018	0.00168595	DPYSL3	protein_coding	1.28e-05	0.191362
ENSG00000170759	9876.61	0.0356205	0.0450852	0.790072	0.429486	0.5995	KIF5B	protein_coding	0.11135	0.0703798
ENSG00000074695	9867.52	0.0483492	0.0541328	0.893159	0.371772	0.545094	LMAN1	protein_coding	0.903119	-0.00538729
ENSG00000088832	9863.8	0.0396214	0.0392998	1.00818	0.313366	0.485616	FKBP1A	protein_coding	0.167165	0.061081
ENSG00000129103	9845.06	0.0965922	0.0668421	1.44508	0.148436	0.28642	SUMF2	protein_coding	0.649514	0.0201109
ENSG00000172531	9841.76	0.101095	0.045172	2.23801	0.0252205	0.0735888	PPP1CA	protein_coding	0.0104766	0.112927
ENSG00000162368	9840.72	0.004055	0.0446087	0.0909015	0.927571	0.961126	CMPK1	protein_coding	0.470182	-0.0319549
ENSG00000108829	9838.25	0.209698	0.0471298	4.44936	8.61e-06	9.47e-05	LRRC59	protein_coding	1.64e-07	0.228651
ENSG00000100342	9824.8	0.213688	0.105687	2.02189	0.0431873	0.112655	APOL1	protein_coding	0.000325685	0.158064
ENSG00000080603	9812	-0.00950203	0.0362476	-0.262143	0.793212	0.878513	SRCAP	protein_coding	0.982493	-0.000971198
ENSG00000138448	9800.4	0.432867	0.0733397	5.90222	3.59e-09	9.86e-08	ITGAV	protein_coding	9.11e-11	0.28104
ENSG00000113648	9794.58	0.0434799	0.0374369	1.16142	0.245471	0.409768	H2AFY	protein_coding	0.000722526	0.148801
ENSG00000141526	9792.25	0.771546	0.0865311	8.9164	4.82e-19	9.53e-17	SLC16A3	protein_coding	1.86e-24	0.429616
ENSG00000184432	9791.6	0.0700762	0.0427548	1.63903	0.101208	0.216451	COPB2	protein_coding	0.28497	0.0472962
ENSG00000196914	9790.81	-0.101444	0.0507571	-1.99861	0.0456501	0.117614	ARHGEF12	protein_coding	0.0628084	-0.0822065
ENSG00000165678	9762.37	-0.033693	0.0520218	-0.647671	0.517198	0.676011	GHITM	protein_coding	0.616398	-0.0221694
ENSG00000196154	9743.02	0.786189	0.117973	6.66413	2.66e-11	1.2e-09	S100A4	protein_coding	7.5e-05	0.173919
ENSG00000129353	9732.57	-0.118412	0.0457599	-2.58769	0.00966212	0.0342988	SLC44A2	protein_coding	0.0511014	-0.0861722
ENSG00000138668	9725.76	0.0836383	0.0367269	2.27731	0.022768	0.0678859	HNRNPD	protein_coding	0.000579375	0.15142
ENSG00000134294	9720.97	0.236821	0.0643184	3.68202	0.000231398	0.00156177	SLC38A2	protein_coding	0.025115	0.0988808
ENSG00000185787	9715.47	-0.0582333	0.0433124	-1.34449	0.178789	0.328159	MORF4L1	protein_coding	0.00232389	-0.134176
ENSG00000090060	9715.18	-0.0794088	0.0448948	-1.76877	0.0769315	0.175893	PAPOLA	protein_coding	0.737331	-0.0148432
ENSG00000143569	9686.15	-0.0356455	0.0436045	-0.817473	0.413658	0.58485	UBAP2L	protein_coding	0.742474	-0.0145418
ENSG00000143570	9686.06	0.124067	0.046915	2.6445	0.00818125	0.0299955	SLC39A1	protein_coding	0.000267565	0.160273
ENSG00000169116	9674.37	-0.694642	0.112758	-6.1605	7.25e-10	2.4e-08	PARM1	protein_coding	1.19e-12	-0.306917
ENSG00000144746	9652.95	0.21945	0.059604	3.68179	0.0002316	0.00156262	ARL6IP5	protein_coding	3.07e-05	0.182916
ENSG00000099622	9640.63	-0.22825	0.0555033	-4.11236	3.92e-05	0.000345064	CIRBP	protein_coding	0.000639882	-0.150247
ENSG00000107223	9603.07	0.0265439	0.0489591	0.542165	0.587705	0.733112	EDF1	protein_coding	0.0976877	0.0732021
ENSG00000143799	9588.92	-0.0242002	0.049613	-0.48778	0.625706	0.761279	PARP1	protein_coding	0.415979	0.0359894
ENSG00000111540	9583.65	-0.0981737	0.0381661	-2.57227	0.0101034	0.0356262	RAB5B	protein_coding	0.0077237	-0.117494
ENSG00000139318	9574.59	0.409959	0.0995283	4.11902	3.8e-05	0.000337359	DUSP6	protein_coding	5.28e-07	0.219283
ENSG00000141551	9565.51	0.120646	0.033941	3.55457	0.000378595	0.00237403	CSNK1D	protein_coding	0.000917648	0.145916
ENSG00000211445	9549.74	-0.266	0.0973379	-2.73275	0.00628082	0.0241454	GPX3	protein_coding	0.0379304	-0.0916708
ENSG00000073921	9525.59	0.174157	0.0389814	4.46771	7.91e-06	8.77e-05	PICALM	protein_coding	7.25e-06	0.19662
ENSG00000155096	9522.75	0.178113	0.0548269	3.24865	0.00115956	0.00605849	AZIN1	protein_coding	1.88e-05	0.187663
ENSG00000205339	9522.24	-0.0367557	0.0509657	-0.721187	0.470795	0.636202	IPO7	protein_coding	0.35333	-0.0410617
ENSG00000143320	9511.3	0.99786	0.160659	6.21106	5.26e-10	1.8e-08	CRABP2	protein_coding	1.36e-15	0.342799
ENSG00000084754	9507.88	-0.0228017	0.0329698	-0.691594	0.489192	0.651965	HADHA	protein_coding	0.963023	0.00205184
ENSG00000115419	9490.61	0.507368	0.104768	4.84277	1.28e-06	1.79e-05	GLS	protein_coding	2.67e-06	0.205575
ENSG00000205336	9486	0.072133	0.0814028	0.886124	0.375551	0.548597	GPR56	protein_coding	0.340352	0.0421809
ENSG00000146648	9484.51	0.467346	0.116596	4.00826	6.12e-05	0.000503661	EGFR	protein_coding	0.000156946	0.166127
ENSG00000162734	9470.46	0.103851	0.0476803	2.17808	0.0294001	0.0832229	PEA15	protein_coding	0.00102962	0.144508
ENSG00000003436	9448.76	-0.0806242	0.1199	-0.672426	0.501312	0.662463	TFPI	protein_coding	0.415636	-0.0360159
ENSG00000112655	9442.32	-0.318749	0.0737002	-4.32495	1.53e-05	0.000154998	PTK7	protein_coding	0.00292085	-0.131143
ENSG00000145495	9437.26	0.0729435	0.0530973	1.37377	0.169513	0.315747	2022-03-06	protein_coding	0.477741	0.0314135
ENSG00000124155	9435.96	-0.107673	0.0579136	-1.8592	0.0629986	0.15116	PIGT	protein_coding	0.189672	-0.057999
ENSG00000174903	9426.33	0.022111	0.038592	0.572942	0.566684	0.716223	RAB1B	protein_coding	0.803891	-0.0109898
ENSG00000134910	9423.61	0.026556	0.0468644	0.566656	0.570948	0.71947	STT3A	protein_coding	0.459091	0.0327581
ENSG00000075426	9411.52	0.312563	0.0697769	4.47947	7.48e-06	8.35e-05	FOSL2	protein_coding	2.59e-09	0.25909
ENSG00000127184	9404.61	-0.122443	0.056763	-2.15709	0.0309984	0.0867047	COX7C	protein_coding	0.0358347	-0.0926907
ENSG00000072210	9403.7	-0.463003	0.0942591	-4.91203	9.01e-07	1.32e-05	ALDH3A2	protein_coding	2.73e-09	-0.258714
ENSG00000149591	9403.19	0.354803	0.0899585	3.94407	8.01e-05	0.000632175	TAGLN	protein_coding	0.00111805	0.143493
ENSG00000089693	9402.2	0.123484	0.0498094	2.47912	0.0131707	0.0440309	MLF2	protein_coding	0.000279702	0.159777
ENSG00000117868	9399.86	0.22888	0.053748	4.2584	2.06e-05	0.000200145	ESYT2	protein_coding	1.9e-06	0.208527
ENSG00000152795	9386.81	-0.0154393	0.0296991	-0.519858	0.603163	0.744663	HNRNPDL	protein_coding	0.991954	0.000446303
ENSG00000160211	9377.68	0.0927153	0.121462	0.763329	0.445267	0.614084	G6PD	protein_coding	0.98302	-0.000941948
ENSG00000113732	9372.41	-0.0696427	0.0560465	-1.24259	0.21402	0.372359	ATP6V0E1	protein_coding	0.221935	-0.0540185
ENSG00000186591	9350.72	0.2508	0.0469964	5.33658	9.47e-08	1.8e-06	UBE2H	protein_coding	6.86e-07	0.217127
ENSG00000119318	9340.6	0.175719	0.0434673	4.04256	5.29e-05	0.000445424	RAD23B	protein_coding	3.81e-05	0.180784
ENSG00000182095	9337.93	-0.0435955	0.0610967	-0.713549	0.475506	0.64034	TNRC18	protein_coding	0.68671	-0.0178493
ENSG00000233927	9320.8	-0.0861862	0.0610998	-1.41058	0.158368	0.30027	RPS28	protein_coding	0.35046	-0.041307
ENSG00000111481	9316.7	0.0416394	0.0452001	0.921224	0.356934	0.529933	COPZ1	protein_coding	0.789334	0.0118245
ENSG00000177469	9315.8	0.191109	0.0773114	2.47194	0.0134381	0.0447266	PTRF	protein_coding	0.00135677	0.141083
ENSG00000168439	9296.13	0.0989655	0.0481107	2.05704	0.0396825	0.105335	STIP1	protein_coding	0.000170775	0.165213
ENSG00000008952	9293.72	-0.0790149	0.0464224	-1.70208	0.0887396	0.196093	SEC62	protein_coding	0.00078411	-0.14782
ENSG00000122861	9282.92	1.42086	0.122492	11.5996	4.14e-31	6.25e-28	PLAU	protein_coding	2.28e-33	0.497068
ENSG00000099994	9280.91	-1.60821	0.156822	-10.255	1.12e-24	5.8e-22	SUSD2	protein_coding	6.5e-12	-0.297096
ENSG00000164054	9279.48	0.216831	0.0405929	5.34161	9.21e-08	1.76e-06	SHISA5	protein_coding	5.56e-11	0.284127
ENSG00000198380	9275.54	-0.0180148	0.0591261	-0.304685	0.760606	0.856468	GFPT1	protein_coding	0.779091	-0.0124143
ENSG00000159840	9269.42	0.379714	0.0579073	6.55727	5.48e-11	2.29e-09	ZYX	protein_coding	5.52e-15	0.335771
ENSG00000131473	9264.02	0.13484	0.0523143	2.57749	0.00995205	0.035187	ACLY	protein_coding	3.21e-05	0.182489
ENSG00000170776	9257.46	-0.417417	0.0667439	-6.25401	4e-10	1.41e-08	AKAP13	protein_coding	9.02e-09	-0.250344
ENSG00000118523	9252.17	0.0652539	0.0976866	0.667992	0.504138	0.665076	CTGF	protein_coding	0.547284	-0.0266319
ENSG00000135829	9242.54	-0.0886599	0.0345933	-2.56292	0.0103796	0.0364333	DHX9	protein_coding	0.773492	-0.0127377
ENSG00000100353	9241.87	0.0835264	0.0426733	1.95734	0.0503071	0.126752	EIF3D	protein_coding	0.014048	0.108381
ENSG00000131446	9235.02	-0.100828	0.0441163	-2.2855	0.0222833	0.066773	MGAT1	protein_coding	0.0771419	-0.078109
ENSG00000159346	9234.73	-0.115848	0.0427746	-2.70834	0.006762	0.0256264	ADIPOR1	protein_coding	0.0116397	-0.111313
ENSG00000133318	9226.24	0.00738133	0.04301	0.171619	0.863737	0.92302	RTN3	protein_coding	0.483517	-0.031003
ENSG00000171298	9205.55	0.199832	0.0662499	3.01633	0.00255855	0.0116427	GAA	protein_coding	6.07e-05	0.176088
ENSG00000175793	9205.51	0.314073	0.0953153	3.2951	0.000983881	0.00527727	SFN	protein_coding	9.55e-10	0.265834
ENSG00000160691	9204.12	0.36842	0.0618094	5.96059	2.51e-09	7.18e-08	SHC1	protein_coding	4.34e-07	0.220892
ENSG00000197142	9198.36	-0.162345	0.0992608	-1.63554	0.101936	0.217654	ACSL5	protein_coding	0.0481301	-0.0872985
ENSG00000058668	9185.75	0.0191831	0.0746899	0.256837	0.797305	0.881148	ATP2B4	protein_coding	0.401947	0.0370829
ENSG00000086061	9181.29	0.181542	0.0473204	3.83644	0.000124833	0.00092662	DNAJA1	protein_coding	0.000145281	0.166959
ENSG00000124422	9175.96	-0.0830034	0.050755	-1.63537	0.101971	0.217718	USP22	protein_coding	0.530568	-0.0277513
ENSG00000155366	9164.98	0.605416	0.0632913	9.56555	1.12e-21	3.37e-19	RHOC	protein_coding	7.95e-26	0.441014
ENSG00000117394	9161.2	0.926045	0.118701	7.80147	6.12e-15	5.98e-13	SLC2A1	protein_coding	1.19e-28	0.46324
ENSG00000197965	9158.7	0.0214495	0.0424343	0.505475	0.613225	0.75214	MPZL1	protein_coding	0.529026	0.0278554
ENSG00000113369	9158.53	-0.0640205	0.0824642	-0.776344	0.437546	0.60692	ARRDC3	protein_coding	0.31709	-0.0442575
ENSG00000138413	9152.27	-0.258062	0.0740401	-3.48544	0.000491336	0.0029581	IDH1	protein_coding	0.000777215	-0.147926
ENSG00000122026	9146.81	-0.253231	0.0646253	-3.91845	8.91e-05	0.000691501	RPL21	protein_coding	6.96e-05	-0.174692
ENSG00000168056	9136.39	0.0297196	0.0681884	0.435845	0.662949	0.789561	LTBP3	protein_coding	0.678558	0.0183408
ENSG00000099875	9129.44	0.00791993	0.0529553	0.149559	0.881113	0.933297	MKNK2	protein_coding	0.309239	0.0449807
ENSG00000107796	9121.26	0.244233	0.0891487	2.73962	0.00615102	0.0237369	ACTA2	protein_coding	0.00108968	0.143811
ENSG00000013306	9109.92	0.198148	0.0524642	3.77683	0.000158837	0.00113639	SLC25A39	protein_coding	1.87e-10	0.276504
ENSG00000168394	9109.38	0.304482	0.0874289	3.48263	0.000496522	0.00298228	TAP1	protein_coding	2.08e-06	0.20772
ENSG00000099783	9104.28	0.0421624	0.0349363	1.20684	0.227495	0.388674	HNRNPM	protein_coding	0.0152734	0.107056
ENSG00000180817	9092.54	0.0150543	0.054996	0.273735	0.784289	0.872481	PPA1	protein_coding	0.0216704	0.101361
ENSG00000135047	9067.06	0.1648	0.0942518	1.74851	0.0803762	0.181935	CTSL	protein_coding	0.000543434	0.152172
ENSG00000196139	9059.17	-0.329342	0.189758	-1.73559	0.0826368	0.18579	AKR1C3	protein_coding	0.000250452	-0.161009
ENSG00000083444	9051.71	0.338458	0.0560392	6.03966	1.54e-09	4.66e-08	PLOD1	protein_coding	1.36e-09	0.263487
ENSG00000177731	9036.05	0.112538	0.0459899	2.44702	0.0144044	0.047241	FLII	protein_coding	0.00162518	0.1388
ENSG00000084733	9032.36	0.105348	0.0505839	2.08264	0.037284	0.100233	RAB10	protein_coding	0.000101239	0.170796
ENSG00000124614	9030.6	-0.0513102	0.0789198	-0.650156	0.515591	0.674767	RPS10	protein_coding	0.452941	-0.0332081
ENSG00000142871	9004.39	0.186755	0.0977253	1.91102	0.0560019	0.137721	CYR61	protein_coding	0.0126094	0.110074
ENSG00000082898	9004.15	0.113584	0.0396494	2.8647	0.00417399	0.0173902	XPO1	protein_coding	0.000190972	0.163997
ENSG00000111897	8999.11	-0.123026	0.0436662	-2.81742	0.00484117	0.0195526	SERINC1	protein_coding	0.0374999	-0.0918764
ENSG00000111676	8995.71	0.0057331	0.0505494	0.113416	0.909701	0.950049	ATN1	protein_coding	0.76981	0.0129507
ENSG00000149573	8994.58	0.0985351	0.0938991	1.04937	0.294007	0.464728	MPZL2	protein_coding	0.497789	0.0299997
ENSG00000153827	8977.79	0.0542244	0.0407139	1.33184	0.182913	0.333483	TRIP12	protein_coding	0.171658	0.0604422
ENSG00000171223	8975.83	0.168627	0.0728904	2.31343	0.0206988	0.0631501	JUNB	protein_coding	0.00140375	0.140655
ENSG00000261371	8961.29	-0.291659	0.0634804	-4.59447	4.34e-06	5.15e-05	PECAM1	protein_coding	0.00217052	-0.135069
ENSG00000189334	8960.75	0.490025	0.112416	4.35904	1.31e-05	0.000135311	S100A14	protein_coding	2.84e-05	0.183681
ENSG00000131051	8948.98	-0.132675	0.0369896	-3.5868	0.000334755	0.00213629	RBM39	protein_coding	0.0385446	-0.091381
ENSG00000115221	8938.72	0.063816	0.110611	0.576939	0.563981	0.714292	ITGB6	protein_coding	0.520075	0.0284629
ENSG00000184216	8925.15	0.345123	0.0541135	6.37776	1.8e-10	6.79e-09	IRAK1	protein_coding	5.71e-13	0.311037
ENSG00000113384	8910.53	-0.0431166	0.0505865	-0.852334	0.394029	0.565857	GOLPH3	protein_coding	0.39801	-0.0373938
ENSG00000122786	8909.16	0.246044	0.076102	3.23308	0.00122464	0.00634405	CALD1	protein_coding	0.00108985	0.143809
ENSG00000162889	8891.68	0.0803537	0.0355986	2.25722	0.0239946	0.0707708	MAPKAPK2	protein_coding	0.000177676	0.164783
ENSG00000177885	8891.23	0.0659765	0.0328172	2.01042	0.0443863	0.115094	GRB2	protein_coding	0.00231414	0.134231
ENSG00000161671	8876.37	-0.175094	0.0539804	-3.24366	0.00118004	0.00615046	EMC10	protein_coding	2.26e-06	-0.206996
ENSG00000168264	8875.13	-0.13931	0.0414809	-3.35843	0.00078387	0.0043776	IRF2BP2	protein_coding	0.0478019	-0.0874264
ENSG00000162736	8872.72	-0.0324542	0.046236	-0.701926	0.482726	0.646332	NCSTN	protein_coding	0.973113	-0.00149174
ENSG00000104870	8867.75	-0.379785	0.0646585	-5.8737	4.26e-09	1.15e-07	FCGRT	protein_coding	2.26e-12	-0.30323
ENSG00000147162	8865.31	-0.0877061	0.0702018	-1.24934	0.21154	0.36937	OGT	protein_coding	0.139379	-0.0653497
ENSG00000215021	8857.36	0.00421355	0.0608338	0.0692633	0.94478	0.971328	PHB2	protein_coding	0.768915	0.0130025
ENSG00000175567	8853.16	-0.219796	0.0733815	-2.99525	0.00274219	0.0123134	UCP2	protein_coding	0.0309594	-0.0952758
ENSG00000159228	8844.48	-1.20769	0.139661	-8.64735	5.27e-18	9.14e-16	CBR1	protein_coding	0.000380126	-0.156307
ENSG00000196235	8843.87	0.106116	0.0462347	2.29516	0.0217238	0.065559	SUPT5H	protein_coding	0.0204761	0.102301
ENSG00000090621	8817.22	-0.0693551	0.0453855	-1.52813	0.12648	0.255093	PABPC4	protein_coding	0.827061	-0.00966913
ENSG00000099250	8816.7	0.30576	0.0717703	4.26025	2.04e-05	0.000198968	NRP1	protein_coding	3.63e-09	0.256748
ENSG00000169504	8806.29	0.219212	0.0613555	3.57282	0.000353164	0.00223623	CLIC4	protein_coding	0.00230306	0.134294
ENSG00000003402	8784.64	0.121741	0.0558193	2.18098	0.029185	0.0827283	CFLAR	protein_coding	0.137722	0.0656241
ENSG00000157557	8783.83	-0.109484	0.0755823	-1.44854	0.147466	0.285077	ETS2	protein_coding	4.28e-05	-0.179614
ENSG00000100664	8779.57	0.0341052	0.041152	0.828762	0.407239	0.578814	EIF5	protein_coding	0.591227	0.0237663
ENSG00000198830	8772.55	0.0655565	0.0507069	1.29285	0.196062	0.350051	HMGN2	protein_coding	0.0329994	0.0941546
ENSG00000168003	8772.33	0.0205646	0.05954	0.345391	0.7298	0.835707	SLC3A2	protein_coding	0.135141	0.0660566
ENSG00000116489	8748.54	0.187657	0.0438938	4.27525	1.91e-05	0.000187593	CAPZA1	protein_coding	9.85e-07	0.214116
ENSG00000101444	8738.57	-0.0622081	0.063438	-0.980612	0.326784	0.499561	AHCY	protein_coding	0.869334	0.0072807
ENSG00000162521	8732.66	-0.0923617	0.0403001	-2.29185	0.0219144	0.0659828	RBBP4	protein_coding	0.0215651	-0.101442
ENSG00000158467	8731	-0.652236	0.11388	-5.72739	1.02e-08	2.5e-07	AHCYL2	protein_coding	2.92e-08	-0.241821
ENSG00000149136	8729.45	0.0819448	0.0429516	1.90784	0.056412	0.138495	SSRP1	protein_coding	0.00088772	0.14632
ENSG00000140319	8722.83	-0.0666896	0.0421822	-1.58099	0.11388	0.236397	SRP14	protein_coding	0.0124313	-0.110295
ENSG00000152601	8716.69	-0.046633	0.0516596	-0.902697	0.366687	0.540121	MBNL1	protein_coding	0.0845574	-0.0762284
ENSG00000166741	8716.52	0.125187	0.110091	1.13712	0.255486	0.421338	NNMT	protein_coding	0.294286	0.0463924
ENSG00000163513	8712.21	-0.140146	0.0709066	-1.97648	0.0481	0.122371	TGFBR2	protein_coding	0.0819479	-0.0768744
ENSG00000141959	8707.2	0.0122174	0.0460584	0.26526	0.79081	0.876923	PFKL	protein_coding	0.164742	0.061431
ENSG00000143375	8705.09	0.10059	0.0870732	1.15523	0.247996	0.412642	CGN	protein_coding	0.817048	-0.0102387
ENSG00000113504	8698.92	-0.0593597	0.0812996	-0.730135	0.465308	0.631404	SLC12A7	protein_coding	0.411171	0.0363616
ENSG00000213585	8697.99	0.214949	0.0520129	4.13261	3.59e-05	0.000321089	VDAC1	protein_coding	5.49e-10	0.269503
ENSG00000129422	8659.32	-0.491394	0.0800887	-6.13563	8.48e-10	2.75e-08	MTUS1	protein_coding	1.22e-12	-0.306743
ENSG00000137573	8652.32	0.527178	0.118274	4.45728	8.3e-06	9.17e-05	SULF1	protein_coding	5.31e-12	0.298284
ENSG00000172037	8648.45	-0.111752	0.0565374	-1.9766	0.0480868	0.12236	LAMB2	protein_coding	0.10194	-0.0722918
ENSG00000067182	8642.86	0.260978	0.054415	4.79608	1.62e-06	2.19e-05	TNFRSF1A	protein_coding	3.02e-08	0.241567
ENSG00000002586	8640.04	0.426706	0.0607682	7.02187	2.19e-12	1.27e-10	CD99	protein_coding	7.73e-11	0.282068
ENSG00000152332	8624.55	-0.0678709	0.0480414	-1.41276	0.157727	0.299386	UHMK1	protein_coding	0.634743	-0.0210235
ENSG00000152518	8623.53	0.0686729	0.0646302	1.06255	0.287985	0.458247	ZFP36L2	protein_coding	0.264887	0.049315
ENSG00000109814	8613.66	-0.161255	0.116684	-1.38198	0.166978	0.312195	UGDH	protein_coding	0.29768	0.0460678
ENSG00000136628	8613.57	-0.0911072	0.0482103	-1.88979	0.0587866	0.143184	EPRS	protein_coding	0.800128	-0.0112052
ENSG00000171490	8606.21	-0.0339034	0.048009	-0.706188	0.480071	0.644227	RSL1D1	protein_coding	0.405344	-0.0368161
ENSG00000065000	8605.17	0.0572841	0.0438447	1.30652	0.191374	0.344047	AP3D1	protein_coding	0.00648312	0.12005
ENSG00000198911	8582.71	-0.156995	0.0543649	-2.8878	0.00387945	0.0163824	SREBF2	protein_coding	5.59e-05	-0.176931
ENSG00000173848	8571.06	0.698514	0.0700114	9.97714	1.92e-23	7.9e-21	NET1	protein_coding	1.98e-22	0.41191
ENSG00000159335	8559.6	0.166954	0.066003	2.52949	0.0114229	0.0393232	PTMS	protein_coding	0.000991036	0.144977
ENSG00000132824	8557.56	0.0521764	0.0385833	1.3523	0.176278	0.324669	SERINC3	protein_coding	0.427186	0.0351315
ENSG00000189403	8554.49	-0.00363599	0.0468868	-0.0775483	0.938187	0.967625	HMGB1	protein_coding	0.98927	-0.000595219
ENSG00000125835	8551.8	0.0640347	0.0665264	0.962546	0.335776	0.509356	SNRPB	protein_coding	0.000132715	0.167927
ENSG00000067057	8545.2	0.648643	0.0949724	6.82981	8.5e-12	4.27e-10	PFKP	protein_coding	7.02e-23	0.415941
ENSG00000131724	8538.66	0.105514	0.0505488	2.08738	0.0368542	0.0992626	IL13RA1	protein_coding	0.00459858	0.124933
ENSG00000198900	8530.41	0.156044	0.0505341	3.08789	0.00201582	0.00958613	TOP1	protein_coding	0.00108241	0.143893
ENSG00000116288	8520.43	0.0208842	0.0440463	0.474142	0.635399	0.76863	PARK7	protein_coding	0.430178	0.0349047
ENSG00000179889	8519.43	-0.108334	0.0501011	-2.16231	0.0305944	0.0857631	PDXDC1	protein_coding	0.00789254	-0.117175
ENSG00000143543	8515.31	0.0113422	0.0544267	0.208394	0.834922	0.905314	JTB	protein_coding	0.834605	-0.00924105
ENSG00000179051	8500.39	0.0294466	0.0522121	0.563982	0.572767	0.721081	RCC2	protein_coding	0.00283133	0.13156
ENSG00000104388	8494.14	0.0180187	0.0482609	0.37336	0.70888	0.822334	RAB2A	protein_coding	0.254367	0.0504146
ENSG00000204257	8484.7	-0.372694	0.0873584	-4.26626	1.99e-05	0.000194431	HLA-DMA	protein_coding	0.000591332	-0.15118
ENSG00000166347	8478.14	-0.657403	0.095662	-6.87214	6.32e-12	3.26e-10	CYB5A	protein_coding	3.25e-13	-0.314162
ENSG00000007202	8462.87	-0.0638827	0.0480225	-1.33027	0.18343	0.334187	KIAA0100	protein_coding	0.65607	-0.0197086
ENSG00000101182	8457.5	0.113687	0.0555263	2.04745	0.0406141	0.107312	PSMA7	protein_coding	0.000216932	0.162599
ENSG00000143742	8445.07	-0.0398739	0.0520554	-0.76599	0.443682	0.612458	SRP9	protein_coding	0.561277	-0.0257079
ENSG00000211662	8444.73	0.0466485	0.156989	0.297144	0.766356	0.86047	IGLV3-21	IG_V_gene	0.814682	-0.0103736
ENSG00000134250	8426.3	0.154741	0.0686773	2.25316	0.024249	0.0714033	NOTCH2	protein_coding	0.0243656	0.0993942
ENSG00000090861	8426.03	-0.0414278	0.0518139	-0.79955	0.423972	0.594555	AARS	protein_coding	0.718075	0.0159779
ENSG00000129083	8422.2	0.00275816	0.0409637	0.0673316	0.946318	0.972026	COPB1	protein_coding	0.31087	-0.0448295
ENSG00000105887	8410.9	0.295835	0.0469779	6.29731	3.03e-10	1.09e-08	MTPN	protein_coding	1.67e-09	0.262089
ENSG00000159352	8407.63	0.156362	0.0501507	3.11785	0.00182176	0.00882149	PSMD4	protein_coding	6.56e-05	0.175297
ENSG00000169564	8404.41	-0.000512308	0.0347481	-0.0147435	0.988237	0.992939	PCBP1	protein_coding	0.373438	0.0393775
ENSG00000022840	8396.99	0.0105582	0.0331708	0.318297	0.750259	0.849463	RNF10	protein_coding	0.92182	0.00434363
ENSG00000023191	8390.38	-0.102644	0.0430388	-2.38493	0.0170826	0.0542096	RNH1	protein_coding	0.182074	-0.0590077
ENSG00000103342	8387.27	-0.121792	0.040059	-3.04032	0.00236323	0.0109136	GSPT1	protein_coding	0.00966354	-0.114152
ENSG00000182670	8384.15	-0.129303	0.0464993	-2.78076	0.00542322	0.0214357	TTC3	protein_coding	0.0275097	-0.0973245
ENSG00000160209	8382.39	0.0421244	0.0562965	0.74826	0.454303	0.62177	PDXK	protein_coding	0.0810168	0.0771089
ENSG00000187446	8371.04	-0.353017	0.0698082	-5.05695	4.26e-07	6.86e-06	CHP1	protein_coding	1.02e-05	-0.193455
ENSG00000156261	8368.16	0.134404	0.0451759	2.97513	0.00292868	0.0129905	CCT8	protein_coding	0.000165409	0.165559
ENSG00000162430	8367.28	-0.155708	0.0458364	-3.39703	0.000681203	0.00389085	SEPN1	protein_coding	0.0416098	-0.0899904
ENSG00000162434	8350.72	-0.00919679	0.0458373	-0.20064	0.84098	0.909218	JAK1	protein_coding	0.764475	-0.0132598
ENSG00000115484	8343.69	0.227525	0.0534167	4.25943	2.05e-05	0.000199534	CCT4	protein_coding	7.83e-08	0.234398
ENSG00000133048	8340.58	0.185164	0.144353	1.28272	0.199591	0.354427	CHI3L1	protein_coding	0.498233	0.0299687
ENSG00000206053	8337.64	0.0915063	0.0505104	1.81163	0.070043	0.163622	HN1L	protein_coding	0.0811902	0.0770651
ENSG00000169567	8324.86	-0.0651884	0.0634402	-1.02756	0.304158	0.475572	HINT1	protein_coding	0.610805	-0.0225217
ENSG00000010404	8322.84	0.368407	0.0707978	5.20365	1.95e-07	3.42e-06	IDS	protein_coding	7.75e-08	0.234476
ENSG00000067082	8299.66	0.153601	0.0686986	2.23587	0.0253604	0.0739281	KLF6	protein_coding	0.000305792	0.158776
ENSG00000182220	8288.58	0.0495905	0.0397227	1.24842	0.211878	0.369769	ATP6AP2	protein_coding	0.309407	0.0449651
ENSG00000124214	8288.48	0.10351	0.0375407	2.75728	0.00582851	0.0227052	STAU1	protein_coding	0.0218482	0.101225
ENSG00000145824	8281.31	0.228008	0.209907	1.08623	0.277378	0.446528	CXCL14	protein_coding	0.467345	-0.0321594
ENSG00000136352	8259.17	-0.32338	0.118817	-2.72165	0.00649565	0.0248085	NKX2-1	protein_coding	0.000648162	-0.150095
ENSG00000117519	8257.52	0.261233	0.0657334	3.97412	7.06e-05	0.000567112	CNN3	protein_coding	7.55e-05	0.173852
ENSG00000060138	8256.77	0.154243	0.0573532	2.68935	0.00715904	0.026896	YBX3	protein_coding	0.000731337	0.148656
ENSG00000172053	8245.57	-0.124392	0.0380792	-3.26667	0.00108822	0.00574542	QARS	protein_coding	0.000885215	-0.146354
ENSG00000173193	8242.65	0.102143	0.0560898	1.82107	0.0685965	0.161111	PARP14	protein_coding	0.0190128	0.103521
ENSG00000163683	8226.47	0.0464563	0.0658041	0.705978	0.480202	0.644237	SMIM14	protein_coding	0.533854	0.0275298
ENSG00000182446	8224	0.1261	0.0404827	3.11492	0.00183994	0.00889044	NPLOC4	protein_coding	0.000358628	0.156971
ENSG00000179403	8209.79	-0.05818	0.0721614	-0.806248	0.4201	0.590767	VWA1	protein_coding	0.144941	-0.0644465
ENSG00000083857	8192.69	0.304068	0.0950562	3.19883	0.00137987	0.0070097	FAT1	protein_coding	0.00156895	0.139248
ENSG00000137207	8181.86	-0.0862634	0.0437459	-1.97192	0.0486186	0.123375	YIPF3	protein_coding	0.439562	-0.0341993
ENSG00000109472	8180.02	0.530371	0.140074	3.78635	0.000152876	0.00109915	CPE	protein_coding	6.1e-05	0.176045
ENSG00000084090	8178.49	-0.131231	0.0352559	-3.72223	0.00019747	0.00136488	STARD7	protein_coding	0.0146915	-0.107673
ENSG00000176658	8166.28	-0.0875068	0.0680841	-1.28528	0.198696	0.35336	MYO1D	protein_coding	0.682776	-0.0180862
ENSG00000124193	8165.32	-0.142174	0.0352565	-4.03255	5.52e-05	0.000461879	SRSF6	protein_coding	0.000130228	-0.168129
ENSG00000143324	8162.21	0.298893	0.0819687	3.64643	0.00026591	0.00175746	XPR1	protein_coding	0.000227458	0.162076
ENSG00000256612	8159.72	-1.1281	0.171793	-6.56664	5.15e-11	2.17e-09	CYP2B7P	pseudogene	4.24e-12	-0.2996
ENSG00000108588	8153.9	-0.0279361	0.0456158	-0.61242	0.54026	0.695397	CCDC47	protein_coding	0.524973	-0.0281298
ENSG00000169604	8150.26	0.268394	0.0962087	2.78971	0.00527552	0.0209658	ANTXR1	protein_coding	0.0271932	0.0975233
ENSG00000168710	8144.95	-0.0809716	0.040543	-1.99718	0.045806	0.117911	AHCYL1	protein_coding	0.21043	-0.0553867
ENSG00000079805	8141.19	-0.0429001	0.0425334	-1.00862	0.313156	0.485394	DNM2	protein_coding	0.124371	-0.0679335
ENSG00000100979	8141.04	0.196342	0.0936148	2.09734	0.0359632	0.0974035	PLTP	protein_coding	0.00133066	0.141326
ENSG00000127483	8137.36	-0.0400544	0.0361948	-1.10663	0.268452	0.436681	HP1BP3	protein_coding	0.336802	-0.0424918
ENSG00000164880	8136.53	0.195947	0.0634175	3.0898	0.00200293	0.00953595	INTS1	protein_coding	0.000247551	0.161139
ENSG00000196821	8135.86	-0.12037	0.0442397	-2.72086	0.00651115	0.024856	C6orf106	protein_coding	0.0418483	-0.0898859
ENSG00000144224	8135.7	-0.0433501	0.0338306	-1.28139	0.200057	0.355006	UBXN4	protein_coding	0.344151	-0.0418505
ENSG00000145901	8134.5	0.180188	0.0448536	4.01725	5.89e-05	0.000487503	TNIP1	protein_coding	1.44e-05	0.190199
ENSG00000125107	8132.81	-0.0605829	0.0481699	-1.25769	0.208503	0.365853	CNOT1	protein_coding	0.380778	-0.0387769
ENSG00000104368	8132.67	0.411548	0.159511	2.58006	0.00987842	0.0349668	PLAT	protein_coding	3.36e-08	0.240766
ENSG00000159658	8120.86	-0.212335	0.0447953	-4.74013	2.14e-06	2.78e-05	EFCAB14	protein_coding	1.83e-05	-0.187925
ENSG00000121774	8119.05	0.0565287	0.0286932	1.97011	0.0488262	0.123755	KHDRBS1	protein_coding	0.00572915	0.121827
ENSG00000181885	8113.26	0.0126853	0.0701346	0.180871	0.856469	0.918291	CLDN7	protein_coding	0.643061	0.0205085
ENSG00000189043	8111.75	0.0295004	0.0648105	0.455179	0.64898	0.779231	NDUFA4	protein_coding	0.657234	-0.0196374
ENSG00000148396	8107.48	-0.0399246	0.0518151	-0.770521	0.440991	0.610024	SEC16A	protein_coding	0.703265	-0.0168578
ENSG00000114978	8103.55	0.102141	0.0353771	2.88722	0.00388668	0.0164061	MOB1A	protein_coding	0.000179914	0.164647
ENSG00000189091	8101.67	0.0239481	0.041267	0.580322	0.561698	0.712639	SF3B3	protein_coding	0.033724	0.0937706
ENSG00000171206	8091.5	0.0417804	0.0595706	0.701359	0.483079	0.646479	TRIM8	protein_coding	0.381043	0.0387553
ENSG00000070413	8079.77	0.0107543	0.0503719	0.213499	0.830938	0.902478	DGCR2	protein_coding	0.586085	-0.0240964
ENSG00000142168	8075.14	-0.0374115	0.0569964	-0.656383	0.511578	0.671706	SOD1	protein_coding	0.59452	-0.0235557
ENSG00000185043	8070.44	0.261792	0.0643431	4.0687	4.73e-05	0.000404483	CIB1	protein_coding	0.000199124	0.163539
ENSG00000062485	8069.69	0.0227312	0.0438803	0.518028	0.604439	0.745865	CS	protein_coding	0.296229	0.0462063
ENSG00000127616	8068.85	0.093164	0.0657982	1.41591	0.156803	0.2982	SMARCA4	protein_coding	0.001573	0.139215
ENSG00000134686	8066.25	0.26135	0.0444952	5.87366	4.26e-09	1.15e-07	PHC2	protein_coding	5.81e-08	0.23666
ENSG00000170004	8062.69	-0.159239	0.0570631	-2.79058	0.00526141	0.020928	CHD3	protein_coding	0.00879224	-0.115571
ENSG00000166226	8058.91	-0.158524	0.0805993	-1.96681	0.0492047	0.12449	CCT2	protein_coding	0.00954008	0.114346
ENSG00000133030	8057.08	0.117442	0.0569218	2.06322	0.0390915	0.104071	MPRIP	protein_coding	0.0334774	0.0939005
ENSG00000065809	8048.43	-0.0975605	0.0698026	-1.39766	0.162214	0.305601	FAM107B	protein_coding	0.130625	-0.066829
ENSG00000103187	8037.57	0.155273	0.076354	2.0336	0.0419924	0.110136	COTL1	protein_coding	0.00259546	0.132717
ENSG00000188554	8034.54	0.0349709	0.0387967	0.901387	0.367383	0.540856	NBR1	protein_coding	0.505651	0.0294535
ENSG00000077942	8027.55	-0.216413	0.0959283	-2.25598	0.0240716	0.0709734	FBLN1	protein_coding	0.150677	-0.0635423
ENSG00000173120	8026.73	0.0482449	0.0404584	1.19246	0.233082	0.395396	KDM2A	protein_coding	0.177955	0.0595675
ENSG00000051108	8018.48	-0.248179	0.0563677	-4.40286	1.07e-05	0.000114138	HERPUD1	protein_coding	4.73e-09	-0.254899
ENSG00000133639	8008.3	-0.27278	0.0642444	-4.24597	2.18e-05	0.000209966	BTG1	protein_coding	9.04e-10	-0.266204
ENSG00000158417	7986.17	-0.0159914	0.0576597	-0.27734	0.781519	0.870683	EIF5B	protein_coding	0.186235	0.0584515
ENSG00000136758	7983.72	0.131118	0.0399947	3.27839	0.001044	0.00555078	YME1L1	protein_coding	0.000613282	0.15075
ENSG00000130707	7981.44	-0.191765	0.106078	-1.80778	0.070641	0.164604	ASS1	protein_coding	0.0580231	-0.0837466
ENSG00000101150	7981.01	0.146708	0.0478071	3.06875	0.00214957	0.0100938	TPD52L2	protein_coding	2.89e-05	0.1835
ENSG00000128245	7975.12	0.214801	0.0413891	5.1898	2.11e-07	3.65e-06	YWHAH	protein_coding	4.4e-11	0.285565
ENSG00000127481	7963.58	-0.0160957	0.046976	-0.342637	0.731872	0.836942	UBR4	protein_coding	0.942601	-0.00318671
ENSG00000165389	7957.25	0.0522873	0.091155	0.573609	0.566233	0.715874	SPTSSA	protein_coding	0.690362	0.0176299
ENSG00000123989	7956.42	0.282529	0.0690448	4.09197	4.28e-05	0.00037235	CHPF	protein_coding	2.43e-08	0.243178
ENSG00000140416	7954.63	0.152546	0.0737563	2.06825	0.0386168	0.103072	TPM1	protein_coding	0.466377	0.0322293
ENSG00000051523	7951.4	0.170245	0.0807045	2.10948	0.0349032	0.0951749	CYBA	protein_coding	0.0187437	0.103754
ENSG00000127948	7951.13	0.0386563	0.0581011	0.665327	0.505841	0.666632	POR	protein_coding	0.467509	0.0321476
ENSG00000078808	7946.24	0.0609627	0.043092	1.41471	0.157154	0.298623	SDF4	protein_coding	0.601714	0.0230973
ENSG00000189159	7938.31	0.427079	0.0707489	6.03654	1.57e-09	4.73e-08	HN1	protein_coding	1.16e-13	0.319812
ENSG00000110195	7934.99	-1.23953	0.149947	-8.26647	1.38e-16	1.86e-14	FOLR1	protein_coding	2.8e-15	-0.339201
ENSG00000115806	7932.38	-0.0103317	0.0410144	-0.251904	0.801115	0.883552	GORASP2	protein_coding	0.865974	-0.00746971
ENSG00000182158	7927.71	0.098351	0.0599065	1.64174	0.100644	0.215621	CREB3L2	protein_coding	0.075299	0.078599
ENSG00000179950	7902.57	0.0848072	0.0539263	1.57265	0.1158	0.239382	PUF60	protein_coding	0.000440661	0.15461
ENSG00000077232	7901.86	-0.0722751	0.0588967	-1.22715	0.219766	0.379348	DNAJC10	protein_coding	0.473405	-0.0317235
ENSG00000145907	7901.2	0.0811244	0.0380183	2.13383	0.032857	0.0908067	G3BP1	protein_coding	0.00722253	0.118479
ENSG00000136295	7899.23	0.345643	0.0694128	4.97953	6.37e-07	9.75e-06	TTYH3	protein_coding	5.5e-11	0.284187
ENSG00000164032	7899.05	0.301874	0.0640265	4.71483	2.42e-06	3.1e-05	H2AFZ	protein_coding	2.8e-12	0.302011
ENSG00000082153	7896.35	0.308961	0.0586926	5.26405	1.41e-07	2.56e-06	BZW1	protein_coding	7.6e-09	0.251565
ENSG00000008283	7896.09	0.0389792	0.0533616	0.730472	0.465101	0.63125	CYB561	protein_coding	0.276775	0.0481079
ENSG00000082781	7890.32	0.368709	0.0619916	5.94773	2.72e-09	7.7e-08	ITGB5	protein_coding	9e-07	0.214871
ENSG00000152583	7873.9	-0.523724	0.0816687	-6.41279	1.43e-10	5.46e-09	SPARCL1	protein_coding	5.04e-08	-0.237745
ENSG00000132589	7867.67	-0.0711653	0.0384908	-1.84889	0.0644738	0.153776	FLOT2	protein_coding	0.285162	-0.0472774
ENSG00000179195	7852.76	-0.172102	0.0501239	-3.43352	0.000595789	0.00347457	ZNF664	protein_coding	0.00678844	-0.119383
ENSG00000173402	7847.89	0.00266311	0.0515579	0.0516528	0.958805	0.978001	DAG1	protein_coding	0.501357	0.0297513
ENSG00000091527	7846.02	0.0183779	0.0444491	0.413459	0.679271	0.801261	CDV3	protein_coding	0.657774	0.0196044
ENSG00000129625	7845.31	-0.184434	0.0457196	-4.03402	5.48e-05	0.000459565	REEP5	protein_coding	0.00554784	-0.122286
ENSG00000165458	7844.17	-0.0704276	0.0560881	-1.25566	0.209239	0.366654	INPPL1	protein_coding	0.0636494	-0.081946
ENSG00000198898	7835.61	0.482955	0.0783472	6.16429	7.08e-10	2.35e-08	CAPZA2	protein_coding	0.000961864	0.145342
ENSG00000147274	7827.59	-0.0729341	0.029272	-2.4916	0.012717	0.0428126	RBMX	protein_coding	0.280983	-0.0476892
ENSG00000111321	7826.36	0.160535	0.063353	2.53397	0.0112777	0.0389022	LTBR	protein_coding	0.00464315	0.124798
ENSG00000184557	7825.01	0.00833518	0.0863236	0.0965574	0.923078	0.958351	SOCS3	protein_coding	0.0129659	0.109639
ENSG00000147649	7803.15	0.0985986	0.0537757	1.83352	0.0667259	0.157781	MTDH	protein_coding	0.0500095	0.0865796
ENSG00000106609	7802.03	0.100341	0.0365397	2.74609	0.00603101	0.0233579	TMEM248	protein_coding	0.00525427	0.123058
ENSG00000188612	7794.76	0.166936	0.0438747	3.80484	0.000141897	0.00103198	SUMO2	protein_coding	7.35e-07	0.21656
ENSG00000130202	7775.48	0.213227	0.0569071	3.74693	0.000179015	0.00125455	PVRL2	protein_coding	8.04e-06	0.195667
ENSG00000264364	7770.68	-0.0685057	0.0483835	-1.41589	0.156807	0.2982	DYNLL2	protein_coding	0.606934	0.0227663
ENSG00000119314	7770.29	0.229248	0.0446903	5.12971	2.9e-07	4.89e-06	PTBP3	protein_coding	2.3e-07	0.22598
ENSG00000122515	7769.07	0.293676	0.0561741	5.22796	1.71e-07	3.04e-06	ZMIZ2	protein_coding	9.46e-10	0.2659
ENSG00000101335	7762.88	0.180193	0.0786316	2.29161	0.0219281	0.0660144	MYL9	protein_coding	0.0280489	0.0969902
ENSG00000159166	7762.27	0.351499	0.0872009	4.03091	5.56e-05	0.00046472	LAD1	protein_coding	2.41e-06	0.206457
ENSG00000182054	7752.9	-0.149096	0.0724047	-2.0592	0.0394752	0.104908	IDH2	protein_coding	0.0355915	-0.0928124
ENSG00000117632	7736.17	0.143592	0.091696	1.56596	0.117358	0.241714	STMN1	protein_coding	0.000217009	0.162595
ENSG00000124767	7735.06	0.0453246	0.0571175	0.793533	0.427467	0.597729	GLO1	protein_coding	0.413216	0.036203
ENSG00000136026	7732.54	0.195336	0.0622013	3.14039	0.00168722	0.00826754	CKAP4	protein_coding	2.58e-05	0.18463
ENSG00000100813	7731.48	-0.0197011	0.0460476	-0.427842	0.668766	0.793937	ACIN1	protein_coding	0.70949	0.0164872
ENSG00000136450	7722.45	0.0377809	0.0273531	1.38123	0.167208	0.31251	SRSF1	protein_coding	0.023303	0.100146
ENSG00000154380	7714.16	0.0209384	0.0559597	0.374169	0.708279	0.822009	ENAH	protein_coding	0.0898093	0.0749755
ENSG00000100650	7711.14	-0.148419	0.0424297	-3.49799	0.000468775	0.00284454	SRSF5	protein_coding	0.00185158	-0.13713
ENSG00000104852	7701.15	-0.0758911	0.0520121	-1.4591	0.144537	0.281134	SNRNP70	protein_coding	0.435045	-0.0345377
ENSG00000115307	7697.12	0.0999656	0.0455612	2.1941	0.0282284	0.0805377	AUP1	protein_coding	0.0111326	0.111998
ENSG00000108344	7693.57	0.200536	0.0473383	4.23623	2.27e-05	0.000217738	PSMD3	protein_coding	1.37e-05	0.190719
ENSG00000121064	7690.72	-0.316649	0.0801308	-3.95165	7.76e-05	0.000615493	SCPEP1	protein_coding	0.00218532	-0.134981
ENSG00000122545	7670.93	0.228881	0.038359	5.9668	2.42e-09	6.93e-08	2022-09-07	protein_coding	1.13e-09	0.264698
ENSG00000196975	7669.96	-0.0360004	0.0767736	-0.468917	0.639129	0.771311	ANXA4	protein_coding	0.00885475	-0.115465
ENSG00000177733	7666.58	-0.0733372	0.0381367	-1.92301	0.0544787	0.134721	HNRNPA0	protein_coding	0.31775	-0.0441973
ENSG00000100911	7663.51	0.216533	0.0590291	3.66825	0.000244221	0.00163478	PSME2	protein_coding	4.69e-10	0.270541
ENSG00000165527	7660	0.287414	0.0425963	6.74739	1.51e-11	7.08e-10	ARF6	protein_coding	3.95e-12	0.300015
ENSG00000072274	7659.61	-0.129801	0.093623	-1.38642	0.165619	0.31031	TFRC	protein_coding	0.676843	0.0184445
ENSG00000122862	7655.11	0.0307886	0.0988258	0.311544	0.755387	0.8529	SRGN	protein_coding	0.85965	-0.00782577
ENSG00000088247	7652.99	0.122251	0.0418969	2.91789	0.00352412	0.0151263	KHSRP	protein_coding	2.09e-05	0.186665
ENSG00000147689	7652.69	1.26644	0.145909	8.67962	3.97e-18	7.01e-16	FAM83A	protein_coding	3.08e-28	0.460091
ENSG00000010244	7641.24	0.0278312	0.0252387	1.10272	0.270149	0.438486	ZNF207	protein_coding	0.141488	0.065004
ENSG00000205581	7630.35	0.0502901	0.0430643	1.16779	0.242891	0.406938	HMGN1	protein_coding	0.0128501	0.109779
ENSG00000101474	7624.79	-0.112314	0.0529191	-2.12238	0.0338063	0.0927885	APMAP	protein_coding	0.124851	-0.0678473
ENSG00000158604	7622.24	0.0887749	0.0443743	2.00059	0.0454364	0.117204	TMED4	protein_coding	0.0502615	0.0864849
ENSG00000136205	7615.94	0.0771679	0.0625395	1.23391	0.217237	0.376281	TNS3	protein_coding	0.0954432	0.0736953
ENSG00000197622	7615.49	0.132463	0.0410378	3.22783	0.00124732	0.00644434	CDC42SE1	protein_coding	0.0238699	0.0997414
ENSG00000107798	7615.47	-0.209074	0.0782435	-2.6721	0.00753793	0.0280634	LIPA	protein_coding	0.0185265	-0.103944
ENSG00000163956	7614.24	-0.204501	0.055527	-3.68292	0.000230577	0.00155675	LRPAP1	protein_coding	0.00434322	-0.12573
ENSG00000067704	7613.2	-0.0159065	0.0477746	-0.33295	0.739172	0.84174	IARS2	protein_coding	0.838955	0.00899461
ENSG00000196260	7610.59	-0.546128	0.133776	-4.08241	4.46e-05	0.000385213	SFTA2	protein_coding	0.00284032	-0.131517
ENSG00000150687	7607.8	0.49518	0.0898997	5.50814	3.63e-08	7.69e-07	PRSS23	protein_coding	1.05e-07	0.232137
ENSG00000159388	7603.72	-0.563361	0.0919212	-6.12874	8.86e-10	2.85e-08	BTG2	protein_coding	2.56e-13	-0.315482
ENSG00000148730	7597.18	-0.13874	0.0410897	-3.37652	0.000734102	0.00414939	EIF4EBP2	protein_coding	0.0107556	-0.112526
ENSG00000105281	7595.64	-0.237462	0.0612469	-3.87712	0.000105699	0.00080272	SLC1A5	protein_coding	0.0496976	-0.0866973
ENSG00000024422	7590.34	0.0156281	0.078252	0.199715	0.841703	0.909655	EHD2	protein_coding	0.404721	0.036865
ENSG00000138095	7584.33	-0.0344811	0.0490402	-0.703119	0.481982	0.645627	LRPPRC	protein_coding	0.417858	0.0358446
ENSG00000142102	7583.45	0.312794	0.137403	2.27647	0.0228178	0.0679897	ATHL1	protein_coding	0.300977	0.045755
ENSG00000125999	7576.62	0.106776	0.216617	0.492925	0.622065	0.758687	BPIFB1	protein_coding	0.69681	0.0172434
ENSG00000110367	7565.48	-0.0734541	0.0348511	-2.10765	0.0350611	0.095538	DDX6	protein_coding	0.233734	-0.0526669
ENSG00000142208	7563.18	0.0274167	0.0446264	0.614361	0.538977	0.69436	AKT1	protein_coding	0.0754229	0.0785658
ENSG00000140943	7543.76	-0.145135	0.0390749	-3.71427	0.000203792	0.00140263	MBTPS1	protein_coding	0.000727646	-0.148716
ENSG00000128989	7535.83	-0.0143325	0.0414408	-0.345854	0.729452	0.835584	ARPP19	protein_coding	0.883085	-0.00650865
ENSG00000241685	7530.53	0.463985	0.0600938	7.72101	1.15e-14	1.07e-12	ARPC1A	protein_coding	1.95e-12	0.304102
ENSG00000138757	7529.98	0.0937873	0.0452171	2.07416	0.0380648	0.10191	G3BP2	protein_coding	0.067459	0.0807999
ENSG00000113387	7523.83	0.041326	0.054756	0.75473	0.450411	0.618593	SUB1	protein_coding	0.137006	0.0657434
ENSG00000135916	7523.38	0.00140205	0.0754556	0.0185811	0.985175	0.991536	ITM2C	protein_coding	0.968881	0.00172662
ENSG00000156467	7506.37	-0.0171859	0.0553831	-0.31031	0.756325	0.853581	UQCRB	protein_coding	0.710274	-0.0164406
ENSG00000105825	7502.99	0.991006	0.212883	4.65517	3.24e-06	4e-05	TFPI2	protein_coding	8.9e-08	0.233417
ENSG00000197226	7497.78	0.00104955	0.0441119	0.023793	0.981018	0.989466	TBC1D9B	protein_coding	0.681003	0.0181932
ENSG00000141580	7497.66	0.173015	0.0547473	3.16025	0.00157634	0.00781442	WDR45B	protein_coding	0.00698872	0.118959
ENSG00000116857	7484.87	-0.123773	0.0669872	-1.84771	0.0646445	0.154048	TMEM9	protein_coding	0.0990236	-0.0729128
ENSG00000159212	7476.49	-0.675671	0.137576	-4.91126	9.05e-07	1.33e-05	CLIC6	protein_coding	1.14e-06	-0.21288
ENSG00000158195	7476.3	0.0491994	0.0475718	1.03421	0.301037	0.472194	WASF2	protein_coding	0.326836	0.0433759
ENSG00000129128	7474.59	0.00944077	0.0439701	0.214709	0.829994	0.901969	SPCS3	protein_coding	0.634024	-0.0210681
ENSG00000156711	7474.32	0.018832	0.055976	0.33643	0.736546	0.839917	MAPK13	protein_coding	0.845723	0.00861169
ENSG00000196586	7469.12	-0.0636062	0.0598892	-1.06206	0.288207	0.458492	MYO6	protein_coding	0.723259	-0.0156715
ENSG00000092964	7462.82	-0.379961	0.0757305	-5.01728	5.24e-07	8.2e-06	DPYSL2	protein_coding	7.62e-06	-0.196156
ENSG00000054118	7461.25	-0.0807014	0.0310028	-2.60303	0.00924028	0.0330869	THRAP3	protein_coding	0.251493	-0.0507205
ENSG00000145012	7446.2	0.0527036	0.0582031	0.905512	0.365194	0.538588	LPP	protein_coding	0.0485184	0.0871481
ENSG00000132471	7440.64	0.0189173	0.0430481	0.439446	0.660338	0.787879	WBP2	protein_coding	0.933977	0.00366653
ENSG00000156515	7434.11	0.0430813	0.0471469	0.913766	0.36084	0.533917	HK1	protein_coding	0.020327	0.102422
ENSG00000004455	7415.58	-0.0641698	0.0513243	-1.25028	0.211196	0.368942	AK2	protein_coding	0.383226	-0.0385781
ENSG00000126267	7411.38	0.0793084	0.0694924	1.14125	0.253764	0.419279	COX6B1	protein_coding	0.0269862	0.0976544
ENSG00000099204	7407.33	-0.350472	0.08587	-4.08142	4.48e-05	0.000386691	ABLIM1	protein_coding	1.52e-07	-0.229275
ENSG00000128641	7405.3	-0.0543534	0.0518772	-1.04773	0.294763	0.465614	MYO1B	protein_coding	0.720708	0.0158222
ENSG00000166557	7402.62	-0.0294191	0.0684465	-0.429812	0.667332	0.792974	TMED3	protein_coding	0.0281197	-0.0969467
ENSG00000175220	7393.05	-0.0184489	0.0428919	-0.430124	0.667105	0.792866	ARHGAP1	protein_coding	0.845133	0.00864503
ENSG00000165672	7389.23	-0.00207083	0.0561831	-0.0368585	0.970598	0.984325	PRDX3	protein_coding	0.972281	0.00153788
ENSG00000136279	7384.03	0.178246	0.0406669	4.38308	1.17e-05	0.000122856	DBNL	protein_coding	2.62e-09	0.259008
ENSG00000163694	7379.39	-0.0821242	0.0511376	-1.60595	0.108286	0.227565	RBM47	protein_coding	0.117924	-0.0691183
ENSG00000115762	7376.55	-0.115095	0.0434583	-2.64839	0.00808753	0.029716	PLEKHB2	protein_coding	0.465116	-0.0323205
ENSG00000154518	7375.85	-0.00135293	0.0565845	-0.0239099	0.980924	0.989421	ATP5G3	protein_coding	0.368043	0.0398237
ENSG00000035403	7374.5	0.345565	0.0585022	5.90687	3.49e-09	9.63e-08	VCL	protein_coding	6.31e-09	0.252884
ENSG00000025708	7368.49	0.282126	0.0736323	3.83155	0.000127337	0.000941603	TYMP	protein_coding	5.86e-08	0.236602
ENSG00000162337	7359.93	0.0148904	0.0651753	0.228466	0.819284	0.895068	LRP5	protein_coding	0.193759	-0.0574688
ENSG00000135316	7359.54	0.0705662	0.038277	1.84356	0.0652466	0.15513	SYNCRIP	protein_coding	0.0385355	0.0913853
ENSG00000100823	7356.53	0.0689882	0.0513501	1.34349	0.179115	0.328586	APEX1	protein_coding	0.0240904	0.0995861
ENSG00000177565	7353.44	0.11468	0.0438192	2.61712	0.00886754	0.032022	TBL1XR1	protein_coding	0.00353611	0.12856
ENSG00000111912	7340.82	-0.0267048	0.0888604	-0.300525	0.763776	0.858851	NCOA7	protein_coding	0.465607	-0.032285
ENSG00000204385	7338.78	-0.396555	0.114078	-3.47619	0.000508588	0.00303907	SLC44A4	protein_coding	6.95e-07	-0.217024
ENSG00000047410	7338.52	-0.0390106	0.0455184	-0.857029	0.391429	0.563456	TPR	protein_coding	0.643888	0.0204575
ENSG00000091136	7330.1	0.312292	0.078948	3.95567	7.63e-05	0.000606978	LAMB1	protein_coding	0.000346016	0.157378
ENSG00000073350	7321.17	0.0389297	0.0685192	0.568157	0.569928	0.718741	LLGL2	protein_coding	0.249499	-0.0509342
ENSG00000143641	7318.01	0.231567	0.0590924	3.91873	8.9e-05	0.000690974	GALNT2	protein_coding	0.00013381	0.16784
ENSG00000071537	7313.31	-0.0613294	0.0534425	-1.14758	0.251142	0.416155	SEL1L	protein_coding	0.50811	-0.0292836
ENSG00000121892	7309.71	-0.0639963	0.0410195	-1.56014	0.118726	0.243675	PDS5A	protein_coding	0.758553	-0.0136038
ENSG00000089154	7302.36	0.0888875	0.0506807	1.75387	0.0794519	0.180351	GCN1L1	protein_coding	0.0562075	0.0843586
ENSG00000075275	7302.11	-0.0803169	0.0722205	-1.11211	0.266093	0.434053	CELSR1	protein_coding	0.480366	-0.0312266
ENSG00000104529	7298.18	0.0342991	0.054304	0.631613	0.52764	0.685088	EEF1D	protein_coding	0.0234266	0.100057
ENSG00000116679	7290.33	-0.0586038	0.0448278	-1.30731	0.191108	0.343721	IVNS1ABP	protein_coding	0.875898	-0.00691192
ENSG00000130303	7287.25	0.365706	0.0878954	4.1607	3.17e-05	0.000289133	BST2	protein_coding	1.5e-08	0.246701
ENSG00000101161	7284.05	-0.106273	0.0469407	-2.264	0.0235744	0.0697646	PRPF6	protein_coding	0.638892	-0.0207663
ENSG00000165102	7278.52	-0.152404	0.0694365	-2.19487	0.0281726	0.0804065	HGSNAT	protein_coding	0.221332	-0.0540889
ENSG00000111859	7278.04	-0.427574	0.0979781	-4.36397	1.28e-05	0.000132597	NEDD9	protein_coding	6.43e-05	-0.175506
ENSG00000105953	7271.01	0.0310582	0.0472713	0.657021	0.511167	0.671403	OGDH	protein_coding	0.231964	0.0528665
ENSG00000106991	7269	-0.323449	0.0699487	-4.62408	3.76e-06	4.57e-05	ENG	protein_coding	0.118179	-0.0690706
ENSG00000170275	7265.48	-0.0372221	0.0492261	-0.756145	0.449562	0.617887	CRTAP	protein_coding	0.453303	-0.0331816
ENSG00000111799	7264.5	0.778785	0.14207	5.48171	4.21e-08	8.79e-07	COL12A1	protein_coding	9.89e-12	0.294609
ENSG00000136485	7264.3	0.0401811	0.0404268	0.993921	0.320261	0.492554	DCAF7	protein_coding	0.262411	0.0495711
ENSG00000099341	7263.25	0.117075	0.0537019	2.18009	0.0292511	0.0828658	PSMD8	protein_coding	0.100924	0.0725065
ENSG00000109111	7257.53	-0.0220822	0.0427325	-0.516755	0.605327	0.746522	SUPT6H	protein_coding	0.965592	0.00190924
ENSG00000129116	7250.97	0.432629	0.0756552	5.71843	1.08e-08	2.62e-07	PALLD	protein_coding	1.05e-08	0.249261
ENSG00000092148	7235.49	-0.16459	0.0519834	-3.1662	0.00154445	0.00767594	HECTD1	protein_coding	0.00208318	-0.135604
ENSG00000167615	7235.41	-0.0663454	0.0818766	-0.81031	0.417762	0.58862	LENG8	protein_coding	0.740549	-0.0146546
ENSG00000063244	7231.35	0.0611024	0.0384438	1.5894	0.111971	0.233492	U2AF2	protein_coding	0.101493	0.0723861
ENSG00000119383	7225.81	0.129045	0.0388252	3.32374	0.000888198	0.00485152	PPP2R4	protein_coding	8.26e-05	0.172923
ENSG00000115241	7224.41	0.230879	0.0415148	5.56136	2.68e-08	5.9e-07	PPM1G	protein_coding	1.31e-14	0.331314
ENSG00000143162	7224.15	-0.441717	0.0602634	-7.32976	2.31e-13	1.62e-11	CREG1	protein_coding	3.37e-13	-0.313967
ENSG00000198952	7218.8	0.126492	0.0470468	2.68863	0.00717454	0.0269394	SMG5	protein_coding	0.00146932	0.140079
ENSG00000162923	7215.72	-0.0550357	0.0334653	-1.64456	0.10006	0.214707	WDR26	protein_coding	0.433647	-0.0346429
ENSG00000138279	7213.76	0.0644647	0.0387978	1.66156	0.0966017	0.209058	ANXA7	protein_coding	0.01208	0.110739
ENSG00000167552	7212.5	0.118111	0.0805832	1.46571	0.142729	0.278521	TUBA1A	protein_coding	0.0646269	0.0816466
ENSG00000064042	7205.42	-0.144088	0.0851498	-1.69218	0.0906124	0.199195	LIMCH1	protein_coding	0.0464701	-0.0879533
ENSG00000257923	7196.48	0.0786404	0.0465771	1.68839	0.0913358	0.200418	CUX1	protein_coding	0.263466	0.0494618
ENSG00000102158	7193.62	-0.0103192	0.0534016	-0.193238	0.846772	0.912836	MAGT1	protein_coding	0.446684	-0.0336696
ENSG00000124831	7191.17	-0.0103524	0.0467728	-0.221335	0.824832	0.898456	LRRFIP1	protein_coding	0.755266	-0.013795
ENSG00000145113	7190.56	0.16397	0.162306	1.01025	0.312375	0.484534	MUC4	protein_coding	0.0744448	0.0788295
ENSG00000115594	7189.33	-0.0918071	0.0739264	-1.24187	0.214284	0.372713	IL1R1	protein_coding	0.600376	-0.0231824
ENSG00000103534	7188.97	-0.0406272	0.100031	-0.406147	0.684635	0.805095	TMC5	protein_coding	0.093381	-0.0741567
ENSG00000136048	7188.43	-0.820555	0.0949019	-8.64635	5.32e-18	9.18e-16	DRAM1	protein_coding	3.72e-13	-0.313415
ENSG00000198231	7181.95	0.0426042	0.0377923	1.12733	0.259605	0.426215	DDX42	protein_coding	0.116841	0.0693223
ENSG00000175582	7177.52	-0.00618129	0.0422825	-0.14619	0.883771	0.934777	RAB6A	protein_coding	0.77643	-0.012568
ENSG00000183726	7164.98	0.0599957	0.0388384	1.54475	0.122407	0.248899	TMEM50A	protein_coding	0.0332149	0.0940396
ENSG00000141756	7164.94	0.670135	0.107949	6.20789	5.37e-10	1.84e-08	FKBP10	protein_coding	9.2e-11	0.280979
ENSG00000253352	7161.26	0.00224817	0.0425592	0.0528245	0.957872	0.977698	TUG1	antisense	0.958616	-0.00229659
ENSG00000122966	7159.75	-0.991109	0.135173	-7.33216	2.26e-13	1.59e-11	CIT	protein_coding	8.04e-07	-0.21581
ENSG00000168906	7145.33	-0.0798213	0.0400685	-1.99212	0.0463576	0.119045	MAT2A	protein_coding	0.00431533	-0.125819
ENSG00000100280	7144.53	-0.0214412	0.0409628	-0.523431	0.600674	0.742777	AP1B1	protein_coding	0.681247	0.0181784
ENSG00000124486	7137.28	0.00932045	0.0454951	0.204867	0.837676	0.907165	USP9X	protein_coding	0.840982	0.00887983
ENSG00000168488	7136.23	0.0747478	0.0398263	1.87685	0.0605392	0.146588	ATXN2L	protein_coding	0.0163835	0.105934
ENSG00000198918	7132.62	0.0645507	0.0814114	0.792895	0.427839	0.598	RPL39	protein_coding	0.0311086	0.0951916
ENSG00000204843	7131.45	-0.12863	0.0439195	-2.92876	0.00340313	0.0147092	DCTN1	protein_coding	0.215411	-0.0547879
ENSG00000116171	7124.57	-0.11432	0.0463506	-2.46641	0.0136476	0.0452503	SCP2	protein_coding	0.00310494	-0.130322
ENSG00000102007	7124.09	0.636017	0.069483	9.15356	5.51e-20	1.24e-17	PLP2	protein_coding	1.59e-26	0.446659
ENSG00000118898	7121.06	0.151392	0.0839989	1.80231	0.0714969	0.166108	PPL	protein_coding	0.233118	0.0527362
ENSG00000132386	7115.83	0.0781597	0.101344	0.77123	0.440571	0.609546	SERPINF1	protein_coding	0.201745	0.0564558
ENSG00000069329	7111.54	-0.0284308	0.0392036	-0.725209	0.468324	0.634019	VPS35	protein_coding	0.966285	-0.00187074
ENSG00000225630	7106.3	0.0414167	0.108216	0.382722	0.701926	0.817666	MTND2P28	pseudogene	0.122673	0.0682409
ENSG00000117525	7104.84	0.29417	0.122991	2.39181	0.0167656	0.0533992	F3	protein_coding	0.00245787	0.133438
ENSG00000211666	7102.45	-0.108096	0.151272	-0.714579	0.474869	0.639838	IGLV2-14	IG_V_gene	0.224637	-0.0537045
ENSG00000171564	7099.71	-0.0103125	0.331179	-0.0311387	0.975159	0.986682	FGB	protein_coding	0.483382	-0.0310125
ENSG00000103769	7098.9	0.00677053	0.0466143	0.145246	0.884517	0.935226	RAB11A	protein_coding	0.330576	-0.0430421
ENSG00000105968	7088.02	0.115449	0.041413	2.78775	0.00530749	0.0210702	H2AFV	protein_coding	0.00080391	0.147519
ENSG00000197728	7083.37	0.0826957	0.0836155	0.989	0.322663	0.495006	RPS26	protein_coding	0.222912	0.0539046
ENSG00000144810	7080.28	0.395527	0.100523	3.93468	8.33e-05	0.000653248	COL8A1	protein_coding	6.01e-05	0.176196
ENSG00000107438	7076.93	0.0534708	0.0531716	1.00563	0.314596	0.486848	PDLIM1	protein_coding	0.342973	0.0419527
ENSG00000076108	7055.97	0.0584846	0.0507391	1.15265	0.249053	0.413842	BAZ2A	protein_coding	0.518297	0.0285843
ENSG00000140740	7041.21	-0.0538689	0.0459991	-1.17109	0.241564	0.405415	UQCRC2	protein_coding	0.00207852	-0.135634
ENSG00000189221	7035.4	-0.769978	0.114254	-6.73916	1.59e-11	7.45e-10	MAOA	protein_coding	4.28e-15	-0.337064
ENSG00000185215	7034.88	0.436526	0.102387	4.26351	2.01e-05	0.000196416	TNFAIP2	protein_coding	1.06e-06	0.21346
ENSG00000103257	7033.24	0.351432	0.115946	3.03099	0.0024375	0.0111906	SLC7A5	protein_coding	2.52e-06	0.206064
ENSG00000159216	7026.38	0.139088	0.0529433	2.62712	0.00861117	0.0312512	RUNX1	protein_coding	4.45e-05	0.179225
ENSG00000039560	7019.93	0.112083	0.0749231	1.49597	0.134661	0.266788	RAI14	protein_coding	0.345408	0.0417417
ENSG00000121858	7001.38	-0.0987425	0.101143	-0.976268	0.328932	0.50185	TNFSF10	protein_coding	0.30585	0.0452967
ENSG00000142687	6998.25	-0.217101	0.0513977	-4.22394	2.4e-05	0.000227712	KIAA0319L	protein_coding	6.63e-06	-0.197428
ENSG00000165502	6995.26	-0.0198645	0.0538363	-0.368979	0.712143	0.824358	RPL36AL	protein_coding	0.82213	0.00994945
ENSG00000055917	6992.66	-0.0985333	0.0301836	-3.26446	0.00109671	0.00578429	PUM2	protein_coding	0.178863	-0.0594432
ENSG00000213626	6992.44	-0.12152	0.07121	-1.70651	0.0879141	0.194701	LBH	protein_coding	0.224845	-0.0536805
ENSG00000127838	6986.11	-0.270446	0.0654341	-4.13311	3.58e-05	0.000320598	PNKD	protein_coding	4.24e-07	-0.221088
ENSG00000168461	6978.25	0.178411	0.074166	2.40556	0.0161476	0.0517706	RAB31	protein_coding	0.000510464	0.152904
ENSG00000161921	6972.75	-0.367253	0.064969	-5.65274	1.58e-08	3.7e-07	CXCL16	protein_coding	3.55e-09	-0.256907
ENSG00000144579	6971.45	-0.051601	0.0365753	-1.41082	0.158298	0.300181	CTDSP1	protein_coding	0.19337	-0.057519
ENSG00000089737	6971.23	-0.0245019	0.037474	-0.653839	0.513216	0.673008	DDX24	protein_coding	0.953364	0.00258838
ENSG00000101856	6965.02	-0.0936488	0.0503973	-1.85821	0.0631387	0.151372	PGRMC1	protein_coding	0.222432	-0.0539605
ENSG00000049860	6961.27	-0.0564819	0.0522346	-1.08131	0.279558	0.448873	HEXB	protein_coding	0.365023	-0.0400753
ENSG00000170581	6960.52	0.0186502	0.0467122	0.399258	0.689703	0.808804	STAT2	protein_coding	0.0811075	0.077086
ENSG00000140497	6960.25	-0.0621241	0.046395	-1.33903	0.180562	0.330468	SCAMP2	protein_coding	0.0147681	-0.107591
ENSG00000065154	6955.37	-0.223297	0.0845624	-2.64062	0.00827539	0.0302943	OAT	protein_coding	0.691841	-0.017541
ENSG00000211949	6954.93	-0.384777	0.147067	-2.61634	0.00888792	0.03207	IGHV3-23	IG_V_gene	0.156831	-0.0626009
ENSG00000137693	6949.65	-0.0947018	0.0604499	-1.56662	0.117204	0.241477	YAP1	protein_coding	0.0423008	-0.089689
ENSG00000100129	6942.3	-0.24301	0.0545089	-4.45818	8.27e-06	9.14e-05	EIF3L	protein_coding	3.28e-06	-0.203762
ENSG00000065427	6938.75	0.132756	0.0414006	3.20661	0.00134307	0.00685734	KARS	protein_coding	4.61e-05	0.178883
ENSG00000130723	6938.07	-0.0839928	0.0596981	-1.40696	0.15944	0.301713	PRRC2B	protein_coding	0.250213	-0.0508576
ENSG00000228474	6938.06	0.0344047	0.0575746	0.597567	0.550129	0.703502	OST4	protein_coding	0.233091	0.0527392
ENSG00000101367	6936.81	0.0522847	0.04076	1.28274	0.199582	0.354427	MAPRE1	protein_coding	0.0378409	0.0917134
ENSG00000167283	6934.01	-0.00821626	0.058329	-0.140861	0.88798	0.937357	ATP5L	protein_coding	0.461534	-0.0325803
ENSG00000088986	6930.11	0.21618	0.0464254	4.65651	3.22e-06	3.98e-05	DYNLL1	protein_coding	1.71e-09	0.261905
ENSG00000175274	6921.64	-0.324287	0.0639596	-5.07019	3.97e-07	6.45e-06	TP53I11	protein_coding	1.97e-07	-0.227234
ENSG00000117410	6917.11	0.0033515	0.0640945	0.05229	0.958298	0.977777	ATP6V0B	protein_coding	0.586025	-0.0241002
ENSG00000091986	6909.08	-0.0310981	0.106873	-0.29098	0.771066	0.863617	CCDC80	protein_coding	0.0802632	0.0773003
ENSG00000170525	6907.33	0.270834	0.0831213	3.2583	0.00112083	0.00589316	PFKFB3	protein_coding	0.00111287	0.143551
ENSG00000078618	6906.04	-0.00978569	0.0392595	-0.249256	0.803162	0.884831	NRD1	protein_coding	0.483517	0.031003
ENSG00000136938	6900.56	0.101217	0.0431036	2.34823	0.018863	0.0586855	ANP32B	protein_coding	0.000638089	0.15028
ENSG00000197858	6899.65	0.0738553	0.0567754	1.30083	0.193316	0.346657	GPAA1	protein_coding	0.0518339	0.085903
ENSG00000120438	6898.85	0.114311	0.0493615	2.31579	0.0205696	0.0628623	TCP1	protein_coding	0.000814876	0.147356
ENSG00000006016	6896.94	-0.47995	0.215507	-2.22708	0.0259422	0.0752573	CRLF1	protein_coding	0.00414744	-0.126369
ENSG00000133816	6896.48	0.192869	0.0801494	2.40637	0.0161118	0.0516763	MICAL2	protein_coding	0.00162732	0.138783
ENSG00000073849	6891.39	-0.357859	0.077831	-4.5979	4.27e-06	5.08e-05	ST6GAL1	protein_coding	2.51e-07	-0.225296
ENSG00000104853	6882.75	-0.0813748	0.0430828	-1.8888	0.058919	0.143458	CLPTM1	protein_coding	0.00871149	-0.115709
ENSG00000137642	6882.04	-0.255277	0.0980064	-2.6047	0.00919552	0.0329553	SORL1	protein_coding	0.00488007	-0.1241
ENSG00000167815	6881.27	0.049995	0.0656576	0.761451	0.446388	0.615075	PRDX2	protein_coding	0.390528	0.0379897
ENSG00000165629	6879.79	0.108941	0.0539783	2.01823	0.0435675	0.113388	ATP5C1	protein_coding	0.000830895	0.147121
ENSG00000010256	6878.35	-0.000768599	0.0464742	-0.0165382	0.986805	0.992254	UQCRC1	protein_coding	0.0804426	0.0772546
ENSG00000270647	6872.59	0.0451455	0.0502969	0.897581	0.369409	0.542839	TAF15	protein_coding	0.0358582	0.092679
ENSG00000197451	6858.01	0.14738	0.0441673	3.33687	0.000847278	0.00466868	HNRNPAB	protein_coding	1.35e-05	0.190826
ENSG00000211660	6853.47	0.239477	0.155853	1.53656	0.124401	0.251905	IGLV2-23	IG_V_gene	0.880645	-0.00664547
ENSG00000169398	6853.22	0.00161353	0.048774	0.0330817	0.973609	0.985922	PTK2	protein_coding	0.11419	0.0698279
ENSG00000124795	6851.92	0.0686558	0.0513795	1.33625	0.181468	0.331621	DEK	protein_coding	0.0536109	0.0852629
ENSG00000254709	6851.08	-0.0505112	0.14178	-0.356264	0.721643	0.830677	IGLL5	protein_coding	0.806102	0.0108634
ENSG00000134851	6847.27	0.152944	0.0535878	2.85408	0.00431623	0.017855	TMEM165	protein_coding	3e-05	0.183138
ENSG00000116754	6847.25	-0.0325882	0.0422387	-0.771526	0.440395	0.609482	SRSF11	protein_coding	0.850542	-0.00833947
ENSG00000129250	6843.38	-0.25831	0.0528445	-4.88812	1.02e-06	1.47e-05	KIF1C	protein_coding	0.00139054	-0.140774
ENSG00000171552	6842.62	0.226382	0.0565149	4.0057	6.18e-05	0.000508148	BCL2L1	protein_coding	0.000145305	0.166957
ENSG00000179820	6838.21	0.230511	0.0722745	3.18938	0.0014258	0.00720484	MYADM	protein_coding	0.00103928	0.144394
ENSG00000161013	6837.78	0.177612	0.0503458	3.52784	0.00041897	0.0025827	MGAT4B	protein_coding	3.34e-05	0.182096
ENSG00000089351	6837.69	-0.000701914	0.0670123	-0.0104744	0.991643	0.994849	GRAMD1A	protein_coding	0.393604	-0.0377439
ENSG00000130508	6834.5	0.499854	0.102728	4.8658	1.14e-06	1.63e-05	PXDN	protein_coding	2.15e-07	0.226516
ENSG00000196141	6834.18	0.664399	0.0634871	10.4651	1.25e-25	7.72e-23	SPATS2L	protein_coding	2.84e-27	0.452605
ENSG00000180921	6830.01	0.13719	0.0724252	1.89423	0.0581949	0.141966	FAM83H	protein_coding	0.00663758	0.119709
ENSG00000182809	6822.92	0.212365	0.0915201	2.32042	0.0203183	0.0622484	CRIP2	protein_coding	0.0007176	0.148883
ENSG00000101577	6817.93	-0.489252	0.0822699	-5.94691	2.73e-09	7.73e-08	LPIN2	protein_coding	3.76e-06	-0.202529
ENSG00000125148	6811.85	1.07726	0.110465	9.75206	1.81e-22	6.41e-20	MT2A	protein_coding	2.99e-17	0.361162
ENSG00000147684	6811.51	0.0478527	0.0735789	0.650359	0.51546	0.674662	NDUFB9	protein_coding	0.0214291	0.101547
ENSG00000095787	6808.18	-0.00278299	0.0343298	-0.0810662	0.935389	0.965979	WAC	protein_coding	0.969118	0.00171347
ENSG00000119777	6807.47	0.0404234	0.0396024	1.02073	0.307382	0.479086	TMEM214	protein_coding	0.209612	0.0554861
ENSG00000129925	6806.51	0.0314545	0.0537588	0.585105	0.558477	0.710277	TMEM8A	protein_coding	0.561621	0.0256853
ENSG00000185885	6800.07	0.0893273	0.10181	0.877392	0.380274	0.552905	IFITM1	protein_coding	0.0104436	0.112975
ENSG00000197635	6798.8	0.163801	0.139772	1.17192	0.241231	0.405073	DPP4	protein_coding	0.0368117	0.0922092
ENSG00000105974	6796.22	0.313543	0.123115	2.54674	0.0108736	0.0377927	CAV1	protein_coding	0.542955	0.0269202
ENSG00000058673	6791.25	-0.0470675	0.0427701	-1.10048	0.271124	0.439481	ZC3H11A	protein_coding	0.547807	-0.0265972
ENSG00000110880	6786.35	0.364647	0.0555433	6.5651	5.2e-11	2.19e-09	CORO1C	protein_coding	6.66e-11	0.282997
ENSG00000134531	6785.29	0.495313	0.0843984	5.86875	4.39e-09	1.18e-07	EMP1	protein_coding	6.23e-08	0.236142
ENSG00000178035	6784.8	-0.0742004	0.0578684	-1.28223	0.199763	0.354654	IMPDH2	protein_coding	0.167109	0.0610891
ENSG00000186635	6783.5	-0.192516	0.0473351	-4.0671	4.76e-05	0.000406759	ARAP1	protein_coding	5.48e-06	-0.199162
ENSG00000078304	6782.36	-0.0873535	0.0410739	-2.12674	0.0334416	0.0920231	PPP2R5C	protein_coding	0.0912876	-0.0746335
ENSG00000180398	6778.83	0.12894	0.0462374	2.78865	0.00529281	0.0210242	MCFD2	protein_coding	0.00316576	0.130061
ENSG00000173230	6778.29	-0.0270723	0.0484957	-0.558243	0.576679	0.724184	GOLGB1	protein_coding	0.647537	-0.0202326
ENSG00000160180	6777.89	0.687848	0.213698	3.21879	0.00128734	0.00661509	TFF3	protein_coding	0.0510121	-0.0862053
ENSG00000065150	6770.84	0.0304054	0.0530176	0.573496	0.566309	0.715916	IPO5	protein_coding	0.946083	-0.00299308
ENSG00000100242	6769.75	-0.0410429	0.0520199	-0.788984	0.430122	0.599997	SUN2	protein_coding	0.36201	0.0403276
ENSG00000178982	6769.38	-0.0368678	0.0533316	-0.691294	0.489381	0.652129	EIF3K	protein_coding	0.0889464	-0.0751773
ENSG00000164828	6769.35	0.241152	0.0471071	5.11924	3.07e-07	5.12e-06	SUN1	protein_coding	2.32e-07	0.225934
ENSG00000100030	6764.34	-0.0544179	0.0459409	-1.18452	0.236207	0.399005	MAPK1	protein_coding	0.234148	-0.0526203
ENSG00000168209	6763.15	0.865018	0.104184	8.30279	1.02e-16	1.42e-14	DDIT4	protein_coding	1.01e-12	0.307815
ENSG00000157601	6761.28	0.284235	0.10541	2.69648	0.0070077	0.0264273	MX1	protein_coding	0.000178808	0.164714
ENSG00000123143	6759.93	0.091432	0.0468845	1.95016	0.0511575	0.128458	PKN1	protein_coding	3.24e-06	0.203867
ENSG00000038382	6754.78	0.333691	0.067903	4.91424	8.91e-07	1.31e-05	TRIO	protein_coding	2.26e-07	0.226151
ENSG00000131507	6752.96	-0.159356	0.0449308	-3.54669	0.000390098	0.00243305	NDFIP1	protein_coding	0.000894136	-0.146232
ENSG00000138162	6749.39	-0.462007	0.111654	-4.13783	3.51e-05	0.000314834	TACC2	protein_coding	6.35e-09	-0.252834
ENSG00000164120	6748.69	-0.0526953	0.171542	-0.307185	0.758702	0.855323	HPGD	protein_coding	0.679878	0.0182611
ENSG00000105401	6740.79	0.143618	0.0404178	3.55333	0.000380381	0.00238339	CDC37	protein_coding	6.24e-07	0.217912
ENSG00000104765	6738.99	-0.0338516	0.0549014	-0.616589	0.537506	0.693035	BNIP3L	protein_coding	0.103335	-0.0719998
ENSG00000211653	6732.78	0.0415892	0.146709	0.283481	0.776808	0.867474	IGLV1-40	IG_V_gene	0.734364	-0.0150174
ENSG00000106105	6728.32	0.253927	0.0563464	4.50654	6.59e-06	7.44e-05	GARS	protein_coding	3.8e-11	0.286467
ENSG00000174243	6721.95	0.0868043	0.0377143	2.30163	0.0213562	0.0647325	DDX23	protein_coding	0.0342359	0.0935035
ENSG00000132698	6721.39	-0.101239	0.0736673	-1.37428	0.169356	0.31557	RAB25	protein_coding	0.376447	-0.0391305
ENSG00000103363	6712.93	0.0680974	0.0609816	1.11669	0.264128	0.431897	TCEB2	protein_coding	0.0242595	0.099468
ENSG00000117713	6712.5	-0.120806	0.0482664	-2.5029	0.0123182	0.0417492	ARID1A	protein_coding	0.0577709	-0.0838307
ENSG00000117472	6708.21	0.296455	0.14468	2.04904	0.0404583	0.106978	TSPAN1	protein_coding	0.049421	0.0868022
ENSG00000159202	6700.75	0.207183	0.0341261	6.0711	1.27e-09	3.91e-08	UBE2Z	protein_coding	1.83e-08	0.245254
ENSG00000145423	6697.44	0.554449	0.139357	3.97861	6.93e-05	0.000558933	SFRP2	protein_coding	2.52e-11	0.288974
ENSG00000159692	6692.43	0.0240644	0.0390435	0.616349	0.537664	0.693151	CTBP1	protein_coding	0.0235445	0.0999726
ENSG00000159128	6692.05	0.182637	0.0543465	3.3606	0.000777731	0.00435421	IFNGR2	protein_coding	0.00237971	0.133864
ENSG00000141905	6688.13	-0.0926567	0.0594475	-1.55863	0.119084	0.244152	NFIC	protein_coding	0.801817	-0.0111085
ENSG00000134440	6684.83	-0.0900688	0.0465645	-1.93428	0.0530784	0.132117	NARS	protein_coding	0.0828838	-0.0766408
ENSG00000175115	6682.31	0.175371	0.0521328	3.36393	0.000768404	0.00431337	PACS1	protein_coding	7.44e-07	0.216461
ENSG00000164574	6681.87	0.06847	0.0804573	0.85101	0.394764	0.566556	GALNT10	protein_coding	0.151227	0.0634571
ENSG00000075420	6681.23	0.259845	0.0559418	4.64492	3.4e-06	4.19e-05	FNDC3B	protein_coding	1.08e-05	0.192897
ENSG00000101825	6673.55	0.48651	0.114971	4.23157	2.32e-05	0.000221252	MXRA5	protein_coding	8.79e-09	0.25053
ENSG00000063245	6669.43	0.0661424	0.0467805	1.41389	0.157394	0.298973	EPN1	protein_coding	0.0699997	0.0800647
ENSG00000204394	6668.95	0.0439787	0.0538276	0.817029	0.413912	0.585136	VARS	protein_coding	0.00144085	0.140326
ENSG00000106565	6654.54	0.0192014	0.0961556	0.199691	0.841722	0.909655	TMEM176B	protein_coding	0.287952	0.0470048
ENSG00000071054	6652.01	0.290345	0.0673112	4.31348	1.61e-05	0.000161896	MAP4K4	protein_coding	0.000169113	0.165319
ENSG00000173020	6648.25	0.140078	0.0436302	3.21056	0.00132475	0.00677909	ADRBK1	protein_coding	0.000193656	0.163844
ENSG00000134243	6643.41	-0.187078	0.0585655	-3.19434	0.00140152	0.00710065	SORT1	protein_coding	2.86e-05	-0.183622
ENSG00000167470	6624.09	0.136124	0.0591432	2.3016	0.0213577	0.0647325	MIDN	protein_coding	0.000740466	0.148507
ENSG00000170248	6619.91	0.0382557	0.0352692	1.08468	0.278064	0.447244	PDCD6IP	protein_coding	0.31521	0.0444297
ENSG00000112576	6611.21	-0.498062	0.0738305	-6.74602	1.52e-11	7.14e-10	CCND3	protein_coding	2.71e-10	-0.274105
ENSG00000111530	6606.56	0.00461045	0.0581621	0.0792689	0.936819	0.966883	CAND1	protein_coding	0.0612835	0.0826864
ENSG00000102580	6604.33	-0.131054	0.0514826	-2.5456	0.0109091	0.0378775	DNAJC3	protein_coding	0.0116281	-0.111329
ENSG00000242372	6595.29	0.163199	0.0496171	3.28917	0.00100484	0.00537131	EIF6	protein_coding	2.74e-06	0.205324
ENSG00000057019	6593.09	1.28931	0.107716	11.9695	5.13e-33	1.05e-29	DCBLD2	protein_coding	2.86e-21	0.401291
ENSG00000160075	6589.83	-0.0212764	0.0396505	-0.536598	0.591545	0.73596	SSU72	protein_coding	0.719689	0.0158824
ENSG00000128050	6589.1	0.217398	0.0633842	3.42984	0.000603934	0.00351202	PAICS	protein_coding	2.89e-07	0.22418
ENSG00000186298	6587.8	0.0872202	0.0441031	1.97764	0.0479689	0.122121	PPP1CC	protein_coding	0.0049316	0.123953
ENSG00000071967	6587.61	-0.64786	0.094086	-6.88583	5.75e-12	3.01e-10	CYBRD1	protein_coding	3.73e-08	-0.239987
ENSG00000117448	6573.02	-0.0764796	0.0458187	-1.66918	0.0950821	0.206592	AKR1A1	protein_coding	0.414996	-0.0360653
ENSG00000130522	6568.94	-0.0723053	0.0675771	-1.06997	0.284634	0.454448	JUND	protein_coding	0.656801	-0.0196639
ENSG00000172725	6568.47	0.0060966	0.0445135	0.136961	0.891062	0.939222	CORO1B	protein_coding	0.765995	0.0131717
ENSG00000072310	6566.27	-0.0127782	0.0700325	-0.182461	0.855221	0.917483	SREBF1	protein_coding	0.881287	0.00660946
ENSG00000091317	6565.43	0.11814	0.0460864	2.56345	0.0103638	0.0363873	CMTM6	protein_coding	0.0175608	0.104815
ENSG00000125944	6563.67	0.0256599	0.0359519	0.713727	0.475396	0.640254	HNRNPR	protein_coding	0.133179	0.0663896
ENSG00000156599	6561.05	0.0500482	0.0324747	1.54114	0.123282	0.250241	ZDHHC5	protein_coding	0.0110855	0.112063
ENSG00000104687	6559.41	-0.118917	0.0944116	-1.25956	0.207827	0.365043	GSR	protein_coding	0.0124398	-0.110284
ENSG00000167553	6556.52	0.443808	0.064189	6.91409	4.71e-12	2.54e-10	TUBA1C	protein_coding	1.82e-12	0.304476
ENSG00000128283	6554.67	0.272029	0.0932429	2.91742	0.00352939	0.0151426	CDC42EP1	protein_coding	8.16e-06	0.195533
ENSG00000169764	6550.87	0.125731	0.0417707	3.01003	0.00261224	0.0118406	UGP2	protein_coding	7.28e-05	0.17423
ENSG00000182149	6548.73	-0.0134126	0.0301761	-0.444477	0.656698	0.785168	IST1	protein_coding	0.9995	2.77e-05
ENSG00000203879	6547.11	0.235467	0.0432099	5.44939	5.05e-08	1.03e-06	GDI1	protein_coding	3.29e-11	0.287361
ENSG00000116478	6545.65	0.13923	0.0435711	3.19547	0.00139602	0.00707892	HDAC1	protein_coding	0.0151899	0.107144
ENSG00000070214	6542.15	0.099404	0.0572188	1.73726	0.0823412	0.185259	SLC44A1	protein_coding	0.0109361	0.112271
ENSG00000159592	6540.93	-0.0841937	0.0318593	-2.64267	0.0082254	0.0301248	GPBP1L1	protein_coding	0.0766069	-0.0782503
ENSG00000055070	6532.45	0.0895505	0.0349317	2.56359	0.0103595	0.0363789	SZRD1	protein_coding	0.00196734	0.136347
ENSG00000054654	6531.87	-0.226158	0.0707016	-3.19877	0.00138013	0.0070097	SYNE2	protein_coding	0.000376232	-0.156425
ENSG00000139641	6530.69	0.122391	0.0400056	3.05935	0.00221821	0.0103375	ESYT1	protein_coding	0.000807802	0.147461
ENSG00000198408	6528.12	0.0284501	0.0404835	0.70276	0.482206	0.64584	MGEA5	protein_coding	0.202755	0.0563298
ENSG00000143183	6525.92	-0.0190696	0.0497578	-0.383248	0.701536	0.817435	TMCO1	protein_coding	0.182134	-0.0589995
ENSG00000012660	6523.79	-0.0219294	0.055138	-0.397718	0.690838	0.809605	ELOVL5	protein_coding	0.51667	-0.0286955
ENSG00000132002	6518.34	0.291959	0.0629032	4.64139	3.46e-06	4.25e-05	DNAJB1	protein_coding	1.75e-05	0.188357
ENSG00000133606	6517.59	0.0647152	0.035105	1.84347	0.0652598	0.155143	MKRN1	protein_coding	0.093541	0.0741206
ENSG00000148672	6515.72	0.136885	0.045749	2.99208	0.00277082	0.0124064	GLUD1	protein_coding	0.0040957	0.126543
ENSG00000085719	6514.07	-0.0314284	0.0533033	-0.589614	0.55545	0.707563	CPNE3	protein_coding	0.557601	-0.0259495
ENSG00000031698	6507.5	0.0129107	0.039762	0.324701	0.745408	0.845897	SARS	protein_coding	0.268377	0.0489569
ENSG00000149021	6503.53	-0.59624	0.253319	-2.35371	0.018587	0.0579949	SCGB1A1	protein_coding	0.0221958	-0.100962
ENSG00000198848	6501.05	-1.63806	0.173557	-9.43814	3.79e-21	1.02e-18	CES1	protein_coding	1.02e-10	-0.280326
ENSG00000175390	6497.95	-0.0963081	0.0402311	-2.39387	0.0166716	0.0531621	EIF3F	protein_coding	0.00196065	-0.136391
ENSG00000125743	6494.94	-0.00993459	0.0675895	-0.146984	0.883144	0.934405	SNRPD2	protein_coding	0.269497	0.0488426
ENSG00000049239	6494.37	-0.0214347	0.0604033	-0.35486	0.722695	0.831346	H6PD	protein_coding	0.20714	-0.055788
ENSG00000154845	6493.35	-0.00778854	0.0476177	-0.163564	0.870075	0.926759	PPP4R1	protein_coding	0.319782	0.0440122
ENSG00000124225	6490.64	0.748766	0.0891285	8.40097	4.43e-17	6.56e-15	PMEPA1	protein_coding	1.75e-16	0.352821
ENSG00000049449	6489.07	0.214218	0.061749	3.46917	0.000522066	0.00311051	RCN1	protein_coding	0.000187962	0.16417
ENSG00000169692	6480.9	0.128462	0.081481	1.57659	0.114889	0.237921	AGPAT2	protein_coding	0.705077	0.0167498
ENSG00000125753	6473.83	0.203705	0.0538232	3.78471	0.000153886	0.00110544	VASP	protein_coding	6.22e-05	0.175836
ENSG00000129562	6470.09	0.179213	0.0508415	3.52493	0.00042359	0.00260763	DAD1	protein_coding	5.56e-06	0.199025
ENSG00000203485	6460.69	0.369054	0.0675995	5.45942	4.78e-08	9.79e-07	INF2	protein_coding	1.33e-10	0.278651
ENSG00000011028	6460.37	0.158476	0.0818572	1.936	0.0528672	0.131668	MRC2	protein_coding	0.0580292	0.0837446
ENSG00000215182	6458.99	-0.0524256	0.289174	-0.181294	0.856137	0.918079	MUC5AC	protein_coding	0.933406	0.00369829
ENSG00000242265	6445.1	-0.138606	0.185354	-0.747791	0.454586	0.62197	PEG10	protein_coding	0.101632	0.0723568
ENSG00000198087	6436.3	0.095904	0.0580436	1.65227	0.0984786	0.212118	CD2AP	protein_coding	0.0246323	0.09921
ENSG00000006007	6435.65	-0.175292	0.054317	-3.2272	0.00125007	0.0064569	GDE1	protein_coding	0.000166114	-0.165513
ENSG00000008018	6431.72	0.118947	0.0520404	2.28567	0.0222737	0.066754	PSMB1	protein_coding	0.00276096	0.131896
ENSG00000005007	6428.28	-0.113196	0.0470566	-2.40552	0.0161493	0.0517719	UPF1	protein_coding	0.219801	-0.0542684
ENSG00000006534	6427.17	-0.375821	0.10616	-3.54015	0.000399901	0.00248015	ALDH3B1	protein_coding	0.00531258	-0.122902
ENSG00000109606	6420.62	0.0381828	0.0376534	1.01406	0.310554	0.482443	DHX15	protein_coding	0.161892	0.0618475
ENSG00000161547	6419.07	0.0624931	0.0309297	2.02049	0.0433327	0.112914	SRSF2	protein_coding	0.00698267	0.118972
ENSG00000166734	6415.29	-0.0317153	0.0469873	-0.674976	0.499691	0.661048	CASC4	protein_coding	0.0549999	-0.0847747
ENSG00000143924	6414.89	-0.0156925	0.0554537	-0.282984	0.777189	0.867705	EML4	protein_coding	0.11841	0.0690274
ENSG00000089159	6414.7	0.403703	0.0559948	7.20964	5.61e-13	3.62e-11	PXN	protein_coding	1.34e-09	0.263563
ENSG00000170515	6412.15	0.120809	0.0488075	2.47522	0.0133154	0.0443909	PA2G4	protein_coding	1.14e-06	0.212854
ENSG00000089356	6407.13	0.0537683	0.139746	0.384756	0.700418	0.81653	FXYD3	protein_coding	0.00306975	-0.130476
ENSG00000099995	6406.62	-0.124017	0.03651	-3.39679	0.000681821	0.00389329	SF3A1	protein_coding	0.00867037	-0.11578
ENSG00000111331	6399.03	0.341522	0.086261	3.95917	7.52e-05	0.000599794	OAS3	protein_coding	9.77e-08	0.232693
ENSG00000249915	6398.15	0.122483	0.0599431	2.04332	0.0410204	0.108126	PDCD6	protein_coding	0.029376	0.0961904
ENSG00000079459	6393.13	-0.149692	0.069175	-2.16396	0.0304674	0.0854954	FDFT1	protein_coding	7.31e-07	-0.216605
ENSG00000126012	6391.47	-0.0468028	0.046737	-1.00141	0.316629	0.488875	KDM5C	protein_coding	0.463067	-0.032469
ENSG00000004059	6389.05	0.243368	0.0527561	4.61308	3.97e-06	4.76e-05	ARF5	protein_coding	4.71e-11	0.285148
ENSG00000151491	6388.45	-0.0550903	0.0804943	-0.6844	0.493723	0.656023	EPS8	protein_coding	0.278832	-0.0479026
ENSG00000149547	6387.15	-0.0451177	0.0409722	-1.10118	0.270819	0.439144	EI24	protein_coding	0.454862	-0.0330672
ENSG00000163382	6386.22	-0.0796355	0.0669246	-1.18993	0.234075	0.396404	APOA1BP	protein_coding	0.400031	-0.0372339
ENSG00000123131	6384.9	0.150988	0.0743908	2.02966	0.0423912	0.110943	PRDX4	protein_coding	0.180208	0.0592601
ENSG00000213625	6380.59	0.079127	0.0420557	1.88148	0.0599069	0.145351	LEPROT	protein_coding	0.0575734	0.0838967
ENSG00000109180	6378.5	0.0742669	0.0432764	1.71611	0.0861422	0.191757	OCIAD1	protein_coding	0.139563	0.0653193
ENSG00000196411	6370.15	0.354786	0.0649269	5.46439	4.65e-08	9.57e-07	EPHB4	protein_coding	1.78e-08	0.245441
ENSG00000185627	6363.03	0.121212	0.0445247	2.72235	0.00648189	0.0247699	PSMD13	protein_coding	7.94e-05	0.173331
ENSG00000179632	6357.53	0.0624117	0.0477522	1.30699	0.191216	0.343823	MAF1	protein_coding	0.00381698	0.127514
ENSG00000093010	6350.61	0.087625	0.0599215	1.46233	0.143651	0.279793	COMT	protein_coding	0.236673	0.0523377
ENSG00000126067	6343.67	0.117613	0.0424268	2.77213	0.00556908	0.0218997	PSMB2	protein_coding	8.75e-06	0.194886
ENSG00000198355	6343.14	-0.102288	0.0686302	-1.49043	0.136112	0.268959	PIM3	protein_coding	0.00400888	-0.126839
ENSG00000113575	6330.91	0.0794567	0.0371343	2.13971	0.0323779	0.0897628	PPP2CA	protein_coding	0.000991281	0.144974
ENSG00000213923	6312.23	0.177393	0.0544464	3.25811	0.00112155	0.00589622	CSNK1E	protein_coding	1.59e-05	0.189285
ENSG00000076928	6307	-0.165854	0.0582917	-2.84523	0.00443787	0.0182489	ARHGEF1	protein_coding	0.0105424	-0.112831
ENSG00000012223	6306	-0.56905	0.18371	-3.09755	0.00195129	0.00931733	LTF	protein_coding	0.245182	-0.0514009
ENSG00000104823	6300.53	-0.0930431	0.0597912	-1.55613	0.119676	0.245009	ECH1	protein_coding	0.00559712	-0.12216
ENSG00000138085	6299.68	-0.0330883	0.0620796	-0.532998	0.594035	0.737941	ATRAID	protein_coding	0.874861	-0.00697015
ENSG00000090615	6295.69	0.0676258	0.0503217	1.34387	0.178991	0.328418	GOLGA3	protein_coding	0.0837816	0.0764187
ENSG00000092201	6289.89	0.164212	0.0485109	3.38505	0.00071165	0.00403592	SUPT16H	protein_coding	0.000147711	0.16678
ENSG00000110696	6289.53	-0.0679567	0.0404847	-1.67858	0.0932346	0.203554	C11orf58	protein_coding	0.0518485	-0.0858977
ENSG00000185201	6289.48	-0.0316474	0.0732743	-0.431903	0.665812	0.79186	IFITM2	protein_coding	0.325159	0.0435264
ENSG00000128422	6282.6	0.982218	0.195731	5.0182	5.22e-07	8.17e-06	KRT17	protein_coding	0.106574	0.0713336
ENSG00000214530	6282.11	-0.108306	0.0840296	-1.2889	0.197434	0.351775	STARD10	protein_coding	2.15e-05	-0.186386
ENSG00000166508	6278.39	0.410666	0.0750449	5.47227	4.44e-08	9.2e-07	MCM7	protein_coding	7.61e-14	0.322064
ENSG00000087191	6274.09	0.145467	0.0386349	3.76517	0.000166436	0.00118102	PSMC5	protein_coding	1.64e-07	0.22865
ENSG00000211663	6273.39	-0.0632767	0.164034	-0.385754	0.699679	0.816023	IGLV3-19	IG_V_gene	0.922906	-0.00428309
ENSG00000198752	6271.83	0.124222	0.0533532	2.32829	0.0198966	0.0612559	CDC42BPB	protein_coding	0.00669293	0.119588
ENSG00000113282	6270.62	-0.165574	0.0530953	-3.11843	0.00181819	0.00880661	CLINT1	protein_coding	0.000131993	-0.167986
ENSG00000158470	6267.89	0.151672	0.0563671	2.69079	0.00712828	0.0267993	B4GALT5	protein_coding	0.00743174	0.11806
ENSG00000130396	6267.34	0.042705	0.0540472	0.790143	0.429444	0.5995	MLLT4	protein_coding	0.775204	0.0126387
ENSG00000074696	6264.88	-0.135547	0.0564791	-2.39995	0.0163973	0.052427	PTPLAD1	protein_coding	0.00342141	-0.129009
ENSG00000137648	6260.48	0.373384	0.140312	2.66111	0.00778841	0.0288013	TMPRSS4	protein_coding	0.0423759	0.0896564
ENSG00000108671	6255.24	0.145008	0.0497606	2.91411	0.003567	0.0152702	PSMD11	protein_coding	9.57e-06	0.194057
ENSG00000116005	6253.77	-0.227336	0.0553079	-4.11037	3.95e-05	0.000347532	PCYOX1	protein_coding	0.00537689	-0.122731
ENSG00000062038	6252.46	1.08833	0.128949	8.44	3.17e-17	4.78e-15	CDH3	protein_coding	5.87e-21	0.398362
ENSG00000073578	6247.18	0.0703607	0.0537943	1.30796	0.190888	0.343429	SDHA	protein_coding	0.179252	0.0593901
ENSG00000254999	6244.25	0.0611182	0.0426795	1.43203	0.152136	0.291603	BRK1	protein_coding	0.132131	0.0665692
ENSG00000173113	6243.96	0.00759658	0.053136	0.142965	0.886318	0.936402	TRMT112	protein_coding	0.0781582	0.0778428
ENSG00000144567	6240.79	-0.00692743	0.0336073	-0.206129	0.83669	0.906534	FAM134A	protein_coding	0.623076	0.0217505
ENSG00000173473	6236.26	-0.0851041	0.0486255	-1.75019	0.0800847	0.18143	SMARCC1	protein_coding	0.888507	0.00620477
ENSG00000122642	6234.27	0.185479	0.0559526	3.31492	0.000916683	0.00497761	FKBP9	protein_coding	0.000370309	0.156606
ENSG00000108219	6231.39	0.0124003	0.0392108	0.316246	0.751816	0.850351	TSPAN14	protein_coding	0.685685	0.017911
ENSG00000172115	6230.81	0.174452	0.065849	2.64927	0.00806651	0.0296623	CYCS	protein_coding	0.000251435	0.160966
ENSG00000119396	6228.59	-0.0474767	0.0371489	-1.27801	0.201245	0.356587	RAB14	protein_coding	0.211731	-0.0552294
ENSG00000113721	6222.95	0.0812977	0.0765784	1.06163	0.288405	0.458646	PDGFRB	protein_coding	0.262898	0.0495206
ENSG00000196743	6218.47	-0.100055	0.0637542	-1.56938	0.116558	0.240523	GM2A	protein_coding	0.436755	-0.0344093
ENSG00000198722	6213.94	-0.598545	0.0848623	-7.05313	1.75e-12	1.03e-10	UNC13B	protein_coding	2.44e-15	-0.339898
ENSG00000110719	6213.25	0.118104	0.0636523	1.85545	0.0635318	0.152058	TCIRG1	protein_coding	0.0257749	0.0984396
ENSG00000168159	6211.11	-0.0507483	0.0415162	-1.22237	0.221566	0.381304	RNF187	protein_coding	0.835899	0.0091677
ENSG00000100266	6210.26	-0.109469	0.0549212	-1.9932	0.0462397	0.118818	PACSIN2	protein_coding	0.0856278	-0.0759681
ENSG00000142599	6209.42	-0.258044	0.0501584	-5.14458	2.68e-07	4.56e-06	RERE	protein_coding	1.39e-05	-0.190593
ENSG00000101152	6207.43	-0.076431	0.05243	-1.45777	0.144903	0.281579	DNAJC5	protein_coding	0.902164	-0.00544063
ENSG00000170876	6201.04	0.11803	0.0509574	2.31625	0.0205448	0.062796	TMEM43	protein_coding	0.0121846	0.110606
ENSG00000164889	6200.64	0.0179649	0.051571	0.348353	0.727575	0.834278	SLC4A2	protein_coding	0.846829	0.00854919
ENSG00000221978	6199.49	-0.0658253	0.079167	-0.831474	0.405706	0.577542	CCNL2	protein_coding	0.312094	-0.0447164
ENSG00000141279	6199.09	0.317324	0.0437396	7.25485	4.02e-13	2.66e-11	NPEPPS	protein_coding	3e-11	0.287921
ENSG00000151726	6195.4	-0.100211	0.0709599	-1.41221	0.157887	0.29961	ACSL1	protein_coding	0.356208	-0.040817
ENSG00000008282	6193.65	0.151483	0.0500012	3.02959	0.00244884	0.0112345	SYPL1	protein_coding	0.014736	0.107625
ENSG00000164442	6185.77	-0.566947	0.0902327	-6.28317	3.32e-10	1.18e-08	CITED2	protein_coding	7.01e-07	-0.216949
ENSG00000101347	6180.53	-0.0834262	0.0699925	-1.19193	0.233289	0.395582	SAMHD1	protein_coding	0.291834	0.0466284
ENSG00000100991	6176.19	0.0160199	0.0307077	0.52169	0.601886	0.743673	TRPC4AP	protein_coding	0.0969192	0.0733699
ENSG00000123159	6175.92	0.127781	0.0568794	2.24652	0.0246709	0.0723528	GIPC1	protein_coding	0.000251379	0.160968
ENSG00000102858	6172.45	-0.267563	0.0573983	-4.66151	3.14e-06	3.91e-05	MGRN1	protein_coding	0.0113938	-0.111642
ENSG00000204386	6172.41	-0.169558	0.0647187	-2.61993	0.00879477	0.0317902	NEU1	protein_coding	0.00402509	-0.126783
ENSG00000106636	6171.25	0.357238	0.0484656	7.37094	1.69e-13	1.22e-11	YKT6	protein_coding	5.97e-17	0.357929
ENSG00000241553	6167.9	0.158672	0.0429942	3.69055	0.000223768	0.00151706	ARPC4	protein_coding	6.89e-07	0.217101
ENSG00000107957	6167.72	0.0274825	0.0589886	0.465896	0.64129	0.773049	SH3PXD2A	protein_coding	0.335304	0.0426235
ENSG00000169919	6166.13	-0.00494039	0.0530442	-0.0931372	0.925795	0.959993	GUSB	protein_coding	0.876642	-0.00687013
ENSG00000115234	6164.04	0.0688662	0.0395189	1.74261	0.0814009	0.183612	SNX17	protein_coding	0.00338659	0.129148
ENSG00000177106	6161.14	0.00609419	0.0654742	0.0930777	0.925842	0.960006	EPS8L2	protein_coding	0.470635	0.0319224
ENSG00000006756	6154.53	-0.180371	0.0777759	-2.3191	0.0203894	0.0624099	ARSD	protein_coding	0.0349109	-0.0931565
ENSG00000075142	6148.3	0.0158286	0.0655085	0.241626	0.80907	0.888601	SRI	protein_coding	0.225373	0.0536195
ENSG00000148358	6146.35	0.015017	0.041618	0.360828	0.718228	0.828602	GPR107	protein_coding	0.567511	0.0252998
ENSG00000121579	6141.26	0.11464	0.0488775	2.34545	0.0190042	0.0590371	NAA50	protein_coding	0.000584217	0.151322
ENSG00000134109	6139.4	-0.172512	0.0637943	-2.70419	0.00684717	0.0259035	EDEM1	protein_coding	0.0302904	-0.0956572
ENSG00000135018	6138.59	0.0889571	0.0391102	2.27452	0.0229345	0.0682682	UBQLN1	protein_coding	0.0474939	0.0875472
ENSG00000197894	6135.51	-0.167276	0.0517376	-3.23316	0.00122427	0.00634369	ADH5	protein_coding	0.00015433	-0.166308
ENSG00000253719	6135.08	-0.096654	0.0448344	-2.1558	0.0310993	0.0869394	ATXN7L3B	protein_coding	0.548486	-0.0265521
ENSG00000002549	6134.39	0.0675786	0.0549638	1.22951	0.21888	0.378445	LAP3	protein_coding	0.0613073	0.0826789
ENSG00000003989	6134.01	-0.296816	0.175381	-1.69241	0.0905672	0.199131	SLC7A2	protein_coding	1.48e-07	-0.229495
ENSG00000178252	6131.55	-0.141783	0.0452343	-3.13441	0.00172203	0.0084088	WDR6	protein_coding	0.0171118	-0.105234
ENSG00000163565	6129.54	0.451039	0.0868264	5.19472	2.05e-07	3.57e-06	IFI16	protein_coding	2.49e-15	0.339799
ENSG00000156642	6125.96	0.214188	0.0484127	4.4242	9.68e-06	0.000104432	NPTN	protein_coding	0.00226175	0.134531
ENSG00000183010	6124.59	0.126732	0.0808708	1.56709	0.117094	0.241319	PYCR1	protein_coding	0.0481351	0.0872965
ENSG00000130309	6121.38	0.348987	0.0526398	6.62971	3.36e-11	1.48e-09	COLGALT1	protein_coding	3.79e-16	0.349094
ENSG00000121039	6119.57	-0.149181	0.121775	-1.22506	0.220553	0.380216	RDH10	protein_coding	0.284612	-0.0473313
ENSG00000112335	6118.38	0.0270841	0.0511198	0.529816	0.596239	0.739385	SNX3	protein_coding	0.739411	0.0147212
ENSG00000213676	6111.94	-0.119785	0.04058	-2.95182	0.00315912	0.0138261	ATF6B	protein_coding	0.0731716	-0.079177
ENSG00000175727	6105.76	0.0940084	0.0521348	1.80318	0.0713598	0.165853	MLXIP	protein_coding	0.0495601	0.0867494
ENSG00000114354	6100.68	0.182411	0.0483571	3.77216	0.000161841	0.00115223	TFG	protein_coding	2.49e-05	0.184984
ENSG00000204264	6100.21	0.143022	0.0717374	1.99369	0.0461856	0.118724	PSMB8	protein_coding	0.000105749	0.170337
ENSG00000017260	6100.14	0.0107992	0.0523471	0.2063	0.836557	0.906473	ATP2C1	protein_coding	0.115971	0.0694873
ENSG00000076716	6097.08	-0.0194182	0.0974186	-0.199328	0.842006	0.909782	GPC4	protein_coding	0.133857	-0.0662741
ENSG00000135956	6092.77	0.0815006	0.0384157	2.12154	0.0338762	0.0929491	TMEM127	protein_coding	0.0092328	0.114839
ENSG00000131747	6089.23	0.433862	0.106131	4.088	4.35e-05	0.0003775	TOP2A	protein_coding	2.11e-12	0.303637
ENSG00000123358	6089.12	-0.600882	0.129813	-4.62882	3.68e-06	4.48e-05	NR4A1	protein_coding	2.25e-05	-0.185973
ENSG00000078674	6089.01	-0.293704	0.0668779	-4.39166	1.12e-05	0.000119277	PCM1	protein_coding	3.16e-07	-0.223452
ENSG00000167880	6083.39	0.160762	0.0941658	1.70722	0.0877805	0.19449	EVPL	protein_coding	0.21863	0.0544062
ENSG00000071242	6073.29	-0.277996	0.078047	-3.5619	0.000368176	0.00231725	RPS6KA2	protein_coding	0.00143717	-0.140358
ENSG00000196683	6070.99	-0.039813	0.0537485	-0.740728	0.458859	0.625799	TOMM7	protein_coding	0.758441	0.0136103
ENSG00000116044	6070.25	-0.11875	0.044358	-2.67708	0.00742672	0.0277279	NFE2L2	protein_coding	0.00957276	-0.114294
ENSG00000138107	6069.85	0.074813	0.031793	2.35313	0.0186163	0.0580596	ACTR1A	protein_coding	0.000184326	0.164383
ENSG00000077097	6068.47	-0.179822	0.0436448	-4.12012	3.79e-05	0.000336186	TOP2B	protein_coding	0.000290249	-0.159362
ENSG00000255302	6066.22	-0.117989	0.0429173	-2.74923	0.00597364	0.0231687	EID1	protein_coding	0.00109287	-0.143774
ENSG00000180900	6061.68	0.148014	0.0699735	2.11528	0.0344061	0.0940676	SCRIB	protein_coding	0.000504354	0.153044
ENSG00000004478	6057.59	0.263528	0.0764379	3.44761	0.000565571	0.00332642	FKBP4	protein_coding	9.24e-08	0.233122
ENSG00000214078	6050.37	-0.0764343	0.0635096	-1.20351	0.22878	0.390259	CPNE1	protein_coding	0.126367	0.0675763
ENSG00000159069	6049.27	0.0725065	0.0577321	1.25591	0.209148	0.366571	FBXW5	protein_coding	0.0240138	0.0996399
ENSG00000136731	6048.52	-0.0627188	0.0517273	-1.21249	0.225325	0.385996	UGGT1	protein_coding	0.797839	-0.0113364
ENSG00000257103	6047.52	-0.0148367	0.0435416	-0.340747	0.733294	0.837624	LSM14A	protein_coding	0.737345	0.0148424
ENSG00000123146	6044.94	-0.0474014	0.0745616	-0.635734	0.52495	0.68286	CD97	protein_coding	0.540494	0.0270845
ENSG00000196305	6036.11	0.071324	0.0478908	1.48931	0.136407	0.269436	IARS	protein_coding	0.0320302	0.0946796
ENSG00000176393	6029.14	-0.0147145	0.0481441	-0.305634	0.759883	0.856063	RNPEP	protein_coding	0.475632	0.0315641
ENSG00000152952	6028.73	0.779648	0.113187	6.88813	5.65e-12	2.98e-10	PLOD2	protein_coding	1.93e-15	0.341074
ENSG00000124762	6024.76	0.313186	0.070431	4.44671	8.72e-06	9.58e-05	CDKN1A	protein_coding	6.04e-06	0.198287
ENSG00000170606	6018.86	-0.014341	0.0427543	-0.335427	0.737303	0.840257	HSPA4	protein_coding	0.655416	0.0197487
ENSG00000230989	6015.37	0.0326075	0.0616759	0.528692	0.597019	0.740128	HSBP1	protein_coding	0.377541	-0.0390409
ENSG00000134684	6014.86	0.0286176	0.0404899	0.706784	0.479701	0.643962	YARS	protein_coding	0.0765056	0.0782771
ENSG00000102554	6010.73	-0.105894	0.0840711	-1.25958	0.207821	0.365043	KLF5	protein_coding	0.0136237	-0.108864
ENSG00000108256	6007.75	0.0157987	0.0394204	0.400775	0.688586	0.807846	NUFIP2	protein_coding	0.387066	0.0382678
ENSG00000167792	6007.37	0.00179467	0.0433641	0.0413861	0.966988	0.982494	NDUFV1	protein_coding	0.777896	-0.0124833
ENSG00000143401	6006.78	0.22767	0.0782315	2.91021	0.00361186	0.015425	ANP32E	protein_coding	0.00481581	0.124287
ENSG00000174780	6001.56	0.0645793	0.0471981	1.36826	0.171231	0.317959	SRP72	protein_coding	0.123193	0.0681464
ENSG00000064932	5991.99	0.236937	0.063525	3.72982	0.000191616	0.0013296	SBNO2	protein_coding	1.13e-06	0.212966
ENSG00000005486	5983.77	0.0980286	0.0486888	2.01337	0.0440758	0.114477	RHBDD2	protein_coding	0.0258859	0.0983664
ENSG00000125818	5979.39	-0.0839707	0.0363367	-2.3109	0.0208382	0.0634645	PSMF1	protein_coding	0.0785566	-0.0777392
ENSG00000171302	5972.64	0.331897	0.0538769	6.16028	7.26e-10	2.4e-08	CANT1	protein_coding	3.13e-09	0.257765
ENSG00000197043	5972.61	-0.0750231	0.0610887	-1.2281	0.219409	0.378903	ANXA6	protein_coding	0.402374	-0.0370493
ENSG00000166147	5967.25	0.250742	0.101538	2.46945	0.0135322	0.0449611	FBN1	protein_coding	0.0482448	0.0872539
ENSG00000259803	5956.65	-0.742253	0.149436	-4.96703	6.8e-07	1.03e-05	SLC22A31	protein_coding	0.000189641	-0.164073
ENSG00000104331	5956.57	0.112322	0.0508838	2.20743	0.0272841	0.078369	IMPAD1	protein_coding	0.00234943	0.134032
ENSG00000068912	5952.84	-0.0642381	0.0523272	-1.22763	0.219588	0.379164	ERLEC1	protein_coding	0.00147951	-0.139992
ENSG00000116237	5951.65	0.129046	0.041681	3.09604	0.00196126	0.00936164	ICMT	protein_coding	0.000534468	0.152367
ENSG00000142327	5947.45	0.0213412	0.05081	0.420019	0.674471	0.798014	RNPEPL1	protein_coding	0.749815	0.0141128
ENSG00000122705	5945.81	0.0649496	0.0469532	1.38328	0.166578	0.31169	CLTA	protein_coding	0.0123183	0.110437
ENSG00000175203	5945.06	0.0331606	0.0474284	0.699173	0.484444	0.647561	DCTN2	protein_coding	0.000827204	0.147175
ENSG00000159720	5944.96	-0.201635	0.0465562	-4.331	1.48e-05	0.000151215	ATP6V0D1	protein_coding	0.013406	-0.109117
ENSG00000143222	5944.92	-0.115088	0.0498687	-2.30783	0.0210087	0.0638818	UFC1	protein_coding	0.0107518	-0.112531
ENSG00000162512	5942.28	0.0803382	0.0668192	1.20232	0.229239	0.390943	SDC3	protein_coding	0.045469	0.0883577
ENSG00000141002	5929.97	-0.102681	0.0458098	-2.24147	0.0249959	0.0731061	TCF25	protein_coding	0.154885	-0.0628956
ENSG00000205531	5929.44	0.0272809	0.0317748	0.858571	0.390577	0.562698	NAP1L4	protein_coding	0.0153729	0.106953
ENSG00000008853	5929.27	-0.751954	0.10363	-7.25616	3.98e-13	2.65e-11	RHOBTB2	protein_coding	5.02e-09	-0.254494
ENSG00000151914	5927.72	0.356285	0.0959301	3.714	0.000204006	0.00140339	DST	protein_coding	5.32e-05	0.177434
ENSG00000131149	5926.38	-0.140815	0.0621431	-2.26598	0.0234525	0.0694442	GSE1	protein_coding	0.153607	-0.0630905
ENSG00000127884	5925.45	-0.0397354	0.0489358	-0.81199	0.416797	0.587727	ECHS1	protein_coding	0.872982	0.00707568
ENSG00000075618	5918.8	1.1117	0.107954	10.2979	7.2e-25	3.81e-22	FSCN1	protein_coding	1.08e-21	0.405214
ENSG00000171992	5914.52	-0.0757178	0.0743573	-1.0183	0.308536	0.480261	SYNPO	protein_coding	0.996137	0.000214261
ENSG00000094916	5913.95	0.0657821	0.0564768	1.16476	0.244115	0.408267	CBX5	protein_coding	0.0241413	0.0995505
ENSG00000132676	5913.27	0.137759	0.0449266	3.06631	0.00216717	0.0101508	DAP3	protein_coding	0.00121952	0.142416
ENSG00000100804	5902.74	0.187775	0.0580217	3.23629	0.00121096	0.00628278	PSMB5	protein_coding	0.000177004	0.164824
ENSG00000135269	5901.33	0.415757	0.0594799	6.98986	2.75e-12	1.56e-10	TES	protein_coding	1.52e-09	0.262708
ENSG00000182551	5901.27	-0.202765	0.0669417	-3.02897	0.00245386	0.0112505	ADI1	protein_coding	4.65e-07	-0.220333
ENSG00000163840	5899.55	0.198212	0.0505349	3.92229	8.77e-05	0.000682658	DTX3L	protein_coding	2.33e-05	0.185636
ENSG00000104413	5896.89	0.0384693	0.0606089	0.634714	0.525615	0.683389	ESRP1	protein_coding	0.246205	0.0512897
ENSG00000142634	5896.15	0.502986	0.0688098	7.3098	2.68e-13	1.83e-11	EFHD2	protein_coding	9.62e-13	0.308108
ENSG00000166986	5893.58	0.0296975	0.0551234	0.538745	0.590063	0.734959	MARS	protein_coding	0.00288849	0.131292
ENSG00000177189	5885.91	-0.0169719	0.0555881	-0.305315	0.760126	0.856163	RPS6KA3	protein_coding	0.585359	0.024143
ENSG00000198663	5873.34	-0.148174	0.0354374	-4.18128	2.9e-05	0.000267126	C6orf89	protein_coding	0.00144423	-0.140296
ENSG00000104522	5873.21	-0.0700973	0.0725496	-0.966197	0.333946	0.507373	TSTA3	protein_coding	0.710994	0.0163978
ENSG00000162551	5872.84	-0.973118	0.151671	-6.41598	1.4e-10	5.37e-09	ALPL	protein_coding	6.05e-09	-0.253174
ENSG00000119801	5867.12	-0.124031	0.0484036	-2.56243	0.0103944	0.0364787	YPEL5	protein_coding	0.00266033	-0.13239
ENSG00000110107	5864.82	0.051847	0.0400518	1.2945	0.195493	0.349447	PRPF19	protein_coding	0.0114593	0.111554
ENSG00000117139	5863.11	-0.0313157	0.0507959	-0.616502	0.537563	0.693073	KDM5B	protein_coding	0.989648	-0.000574237
ENSG00000027697	5860.75	0.0539641	0.0646784	0.834345	0.404087	0.575898	IFNGR1	protein_coding	0.283267	0.0474636
ENSG00000179091	5860.13	0.0229177	0.0747892	0.30643	0.759277	0.855656	CYC1	protein_coding	0.103422	0.0719818
ENSG00000159842	5859.23	0.0661755	0.0548997	1.20539	0.228053	0.389447	ABR	protein_coding	0.0156893	0.106628
ENSG00000254087	5857.04	0.227933	0.0602469	3.78332	0.000154751	0.00111047	LYN	protein_coding	7.43e-06	0.196388
ENSG00000105669	5855.25	0.0614819	0.0527333	1.1659	0.243653	0.407804	COPE	protein_coding	0.0146557	0.107712
ENSG00000100811	5855.21	0.0208469	0.0319554	0.652374	0.51416	0.67366	YY1	protein_coding	0.158347	0.0623733
ENSG00000167548	5854.05	-0.135643	0.0608927	-2.22758	0.0259088	0.0751828	KMT2D	protein_coding	0.0237467	-0.0998286
ENSG00000131467	5850.03	0.142551	0.0400378	3.56041	0.000370276	0.00232939	PSME3	protein_coding	3.49e-05	0.181671
ENSG00000007168	5848.84	-0.11523	0.0347479	-3.31618	0.000912577	0.00496075	PAFAH1B1	protein_coding	0.0180245	-0.104392
ENSG00000140350	5846.99	-0.149253	0.0402418	-3.70891	0.000208155	0.00142885	ANP32A	protein_coding	0.00284221	-0.131509
ENSG00000149187	5846.87	-0.0287541	0.040755	-0.705535	0.480477	0.644542	CELF1	protein_coding	0.863636	0.00760129
ENSG00000074842	5844.78	0.147232	0.0577108	2.5512	0.0107352	0.0374299	C19orf10	protein_coding	0.0229961	0.100369
ENSG00000136448	5828.15	0.110568	0.032787	3.3723	0.000745431	0.00420293	NMT1	protein_coding	0.000787634	0.147766
ENSG00000108883	5826.53	0.194136	0.0373216	5.20172	1.97e-07	3.44e-06	EFTUD2	protein_coding	1.02e-09	0.265367
ENSG00000081154	5825.71	0.022826	0.0431543	0.528939	0.596848	0.73996	PCNP	protein_coding	0.676023	0.0184941
ENSG00000104774	5825.41	-0.164898	0.0466389	-3.53562	0.000406818	0.00251769	MAN2B1	protein_coding	0.0233211	-0.100133
ENSG00000138821	5825.2	-0.515379	0.0898359	-5.7369	9.64e-09	2.38e-07	SLC39A8	protein_coding	5.35e-05	-0.177386
ENSG00000124570	5822	0.0690967	0.0533542	1.29506	0.195301	0.349142	SERPINB6	protein_coding	0.181987	0.0590193
ENSG00000103335	5820.08	0.282808	0.0655148	4.31671	1.58e-05	0.00015978	PIEZO1	protein_coding	2.25e-05	0.18595
ENSG00000079332	5819.5	0.00856523	0.0340755	0.25136	0.801535	0.883827	SAR1A	protein_coding	0.262931	0.0495171
ENSG00000178695	5811.62	-0.0653206	0.0791263	-0.825522	0.409075	0.580441	KCTD12	protein_coding	0.549207	0.0265043
ENSG00000179163	5807.4	-0.341243	0.0660665	-5.16514	2.4e-07	4.12e-06	FUCA1	protein_coding	1.73e-05	-0.188477
ENSG00000004142	5803.25	0.0591654	0.040378	1.46529	0.142842	0.278663	POLDIP2	protein_coding	0.00712564	0.118676
ENSG00000001084	5803.13	-0.0932102	0.146637	-0.635653	0.525003	0.68286	GCLC	protein_coding	0.388024	0.0381907
ENSG00000137845	5795.74	0.128555	0.0492522	2.61015	0.00905036	0.0325294	ADAM10	protein_coding	0.00773741	0.117468
ENSG00000099917	5795.7	0.247008	0.0489701	5.04405	4.56e-07	7.28e-06	MED15	protein_coding	1.01e-08	0.249559
ENSG00000205937	5794.78	0.0782634	0.0341891	2.28913	0.0220717	0.0662949	RNPS1	protein_coding	0.00104917	0.144277
ENSG00000108312	5793.37	-0.01761	0.0308284	-0.571228	0.567845	0.717116	UBTF	protein_coding	0.380856	0.0387705
ENSG00000157020	5791.44	0.0873198	0.0439051	1.98883	0.04672	0.11968	SEC13	protein_coding	0.0111096	0.11203
ENSG00000097033	5791.28	0.145661	0.0374369	3.89085	9.99e-05	0.000763463	SH3GLB1	protein_coding	3.99e-05	0.180337
ENSG00000127837	5788.87	-0.0292157	0.035601	-0.820644	0.411849	0.582927	AAMP	protein_coding	0.544978	-0.0267853
ENSG00000116299	5786.62	-0.853178	0.163538	-5.217	1.82e-07	3.2e-06	KIAA1324	protein_coding	4.11e-12	-0.299773
ENSG00000166197	5784.2	0.0981298	0.0497287	1.9733	0.0484609	0.123072	NOLC1	protein_coding	0.00711576	0.118696
ENSG00000184900	5782.6	0.117537	0.0534733	2.19805	0.0279457	0.0798821	SUMO3	protein_coding	0.00132771	0.141354
ENSG00000164096	5780.19	0.0701524	0.040654	1.7256	0.0844201	0.188768	C4orf3	protein_coding	0.113698	0.0699227
ENSG00000167881	5779.91	0.111724	0.0360489	3.09924	0.00194018	0.00927512	SRP68	protein_coding	0.00121286	0.142484
ENSG00000176153	5779.89	-0.123904	0.243465	-0.508921	0.610808	0.750442	GPX2	protein_coding	0.00173564	-0.13796
ENSG00000165092	5775.53	-0.592586	0.1396	-4.2449	2.19e-05	0.000210835	ALDH1A1	protein_coding	2.68e-13	-0.315233
ENSG00000116459	5775.52	-0.0370242	0.0493543	-0.750173	0.453151	0.620652	ATP5F1	protein_coding	0.117934	-0.0691164
ENSG00000178950	5769.75	0.0719279	0.0553563	1.29936	0.193819	0.347217	GAK	protein_coding	0.0872641	0.0755751
ENSG00000167863	5767.29	0.0890702	0.0498009	1.78853	0.0736911	0.170194	ATP5H	protein_coding	0.00222648	0.134737
ENSG00000211966	5765.98	-0.146825	0.156759	-0.936632	0.348948	0.522301	IGHV5-51	IG_V_gene	0.200209	-0.0566483
ENSG00000041357	5762.65	0.00537589	0.0503866	0.106693	0.915033	0.95376	PSMA4	protein_coding	0.303521	0.0455151
ENSG00000153066	5761.57	-0.274659	0.0535528	-5.12876	2.92e-07	4.91e-06	TXNDC11	protein_coding	1.63e-13	-0.317966
ENSG00000165732	5761.15	0.112793	0.0622039	1.81328	0.0697881	0.163158	DDX21	protein_coding	0.00882762	0.115511
ENSG00000101337	5754.63	0.0582139	0.0390035	1.49253	0.13556	0.268154	TM9SF4	protein_coding	0.0816975	0.0769372
ENSG00000103978	5752.74	-0.252316	0.052516	-4.80456	1.55e-06	2.11e-05	TMEM87A	protein_coding	2.81e-05	-0.183796
ENSG00000149923	5751.7	0.268282	0.0496002	5.4089	6.34e-08	1.26e-06	PPP4C	protein_coding	9.62e-12	0.294772
ENSG00000136888	5750.92	0.0149935	0.0517147	0.289928	0.771872	0.864163	ATP6V1G1	protein_coding	0.837927	-0.00905284
ENSG00000099817	5750.1	0.0560763	0.0405717	1.38215	0.166926	0.312154	POLR2E	protein_coding	0.119362	0.0688498
ENSG00000135932	5745.99	0.207649	0.0444081	4.67593	2.93e-06	3.68e-05	CAB39	protein_coding	5.98e-05	0.176241
ENSG00000140612	5745.87	-0.0131065	0.0463194	-0.28296	0.777207	0.867705	SEC11A	protein_coding	0.245456	-0.051371
ENSG00000186716	5741.4	0.0899351	0.0566465	1.58765	0.112365	0.234109	BCR	protein_coding	0.133372	0.0663568
ENSG00000076554	5740.36	0.0619556	0.0737811	0.839722	0.401064	0.573075	TPD52	protein_coding	0.221558	0.0540625
ENSG00000106366	5740.04	0.867569	0.122477	7.08354	1.41e-12	8.47e-11	SERPINE1	protein_coding	3.03e-09	0.258008
ENSG00000065054	5739.8	-0.038643	0.0745009	-0.518693	0.603975	0.74544	SLC9A3R2	protein_coding	0.164985	0.0613957
ENSG00000204642	5739.17	0.114009	0.0895084	1.27372	0.202762	0.358596	HLA-F	protein_coding	0.0315421	0.0949492
ENSG00000145247	5735.91	0.520766	0.0752923	6.91659	4.63e-12	2.5e-10	OCIAD2	protein_coding	6.1e-16	0.346774
ENSG00000008294	5735.37	-0.136312	0.0554358	-2.45893	0.0139354	0.046021	SPAG9	protein_coding	0.0233911	-0.100083
ENSG00000116698	5726.69	-0.0105185	0.039556	-0.265914	0.790305	0.876597	SMG7	protein_coding	0.281038	0.0476837
ENSG00000225733	5718.36	-0.0344401	0.0394758	-0.872436	0.382971	0.555478	FGD5-AS1	antisense	0.322218	-0.0437915
ENSG00000106460	5714.96	0.176508	0.0668448	2.64056	0.00827684	0.0302951	TMEM106B	protein_coding	0.00236098	0.133967
ENSG00000090273	5711.17	0.0736286	0.0428967	1.71642	0.0860861	0.191681	NUDC	protein_coding	0.00252917	0.13306
ENSG00000165507	5703.72	0.251394	0.0899283	2.7955	0.00518196	0.0206726	C10orf10	protein_coding	0.00667712	0.119623
ENSG00000160714	5702.88	0.0202462	0.0401651	0.504076	0.614208	0.752872	UBE2Q1	protein_coding	0.549239	0.0265021
ENSG00000048540	5698.65	-0.239998	0.135884	-1.76619	0.0773632	0.176638	LMO3	protein_coding	0.0226589	-0.100616
ENSG00000141524	5698.53	0.012667	0.0602895	0.210103	0.833587	0.904367	TMC6	protein_coding	0.273587	0.0484282
ENSG00000162298	5698.16	-0.0941577	0.0451667	-2.08467	0.0370991	0.0997968	SYVN1	protein_coding	0.160423	-0.0620643
ENSG00000116688	5694.81	-0.0277649	0.0380231	-0.730213	0.46526	0.631382	MFN2	protein_coding	0.853653	0.00816388
ENSG00000137166	5690.9	-0.266207	0.0664135	-4.00832	6.12e-05	0.000503632	FOXP4	protein_coding	0.0162494	-0.106066
ENSG00000110108	5689.22	0.043041	0.0418392	1.02872	0.303609	0.475093	TMEM109	protein_coding	0.0606598	0.0828856
ENSG00000049759	5684.99	-0.613096	0.0784496	-7.81516	5.49e-15	5.46e-13	NEDD4L	protein_coding	3.79e-16	-0.349087
ENSG00000083312	5683.8	-0.0122474	0.0474575	-0.258071	0.796352	0.880513	TNPO1	protein_coding	0.958728	-0.00229037
ENSG00000165929	5680.23	-0.12205	0.0896997	-1.36065	0.173624	0.321262	TC2N	protein_coding	0.00241121	-0.13369
ENSG00000009954	5678.67	0.0933461	0.0448237	2.08252	0.0372953	0.100252	BAZ1B	protein_coding	0.00517968	0.12326
ENSG00000108465	5677.32	0.0771186	0.064687	1.19218	0.23319	0.395485	CDK5RAP3	protein_coding	0.445368	0.0337671
ENSG00000166750	5674.18	0.16972	0.0673185	2.52114	0.0116974	0.040082	SLFN5	protein_coding	3.26e-05	0.182345
ENSG00000178913	5673.76	0.0626707	0.0458235	1.36765	0.171421	0.318239	TAF7	protein_coding	0.442141	0.0340069
ENSG00000076604	5670.35	0.103427	0.055229	1.8727	0.0611099	0.147637	TRAF4	protein_coding	0.193749	0.0574701
ENSG00000106244	5667.65	0.303771	0.0494783	6.13949	8.28e-10	2.7e-08	PDAP1	protein_coding	2.74e-12	0.302135
ENSG00000109654	5660.96	-0.131236	0.0905604	-1.44916	0.147294	0.284852	TRIM2	protein_coding	0.297594	-0.046076
ENSG00000184012	5660.83	-0.662336	0.113952	-5.8124	6.16e-09	1.59e-07	TMPRSS2	protein_coding	4.17e-14	-0.325268
ENSG00000133657	5660.18	0.151324	0.0617609	2.45016	0.0142794	0.0469065	ATP13A3	protein_coding	2.16e-05	0.186334
ENSG00000107862	5659.34	0.0252474	0.0427605	0.590438	0.554897	0.707203	GBF1	protein_coding	0.50991	0.0291595
ENSG00000182199	5658.89	0.0563578	0.0707602	0.796461	0.425764	0.596246	SHMT2	protein_coding	0.00121302	0.142482
ENSG00000179295	5658	-0.00832681	0.0503304	-0.165443	0.868595	0.925797	PTPN11	protein_coding	0.379445	0.0388854
ENSG00000115216	5655.14	0.213883	0.0356086	6.00652	1.9e-09	5.57e-08	NRBP1	protein_coding	5.51e-15	0.335774
ENSG00000174695	5652.52	0.0157034	0.0434318	0.361565	0.717677	0.82817	TMEM167A	protein_coding	0.281796	0.0476087
ENSG00000141556	5649.95	-0.0504669	0.0503293	-1.00273	0.315989	0.488337	TBCD	protein_coding	0.585084	-0.0241607
ENSG00000136813	5649.7	-0.00451672	0.044618	-0.101231	0.919367	0.956138	KIAA0368	protein_coding	0.750255	-0.0140871
ENSG00000173334	5648.81	0.248291	0.0688663	3.60541	0.000311658	0.00201122	TRIB1	protein_coding	1.7e-05	0.188647
ENSG00000116584	5645.21	-0.360501	0.0602667	-5.98177	2.21e-09	6.38e-08	ARHGEF2	protein_coding	2.92e-05	-0.183417
ENSG00000196187	5644.14	-0.0484429	0.0653805	-0.740937	0.458731	0.625673	TMEM63A	protein_coding	0.712295	-0.0163206
ENSG00000164091	5642.82	0.0181558	0.0336347	0.539795	0.589338	0.73438	WDR82	protein_coding	0.451629	0.0333046
ENSG00000172534	5642.01	-0.0103083	0.0457592	-0.225273	0.821767	0.896387	HCFC1	protein_coding	0.654116	0.0198284
ENSG00000089053	5640.84	0.0630778	0.0395436	1.59514	0.11068	0.231415	ANAPC5	protein_coding	0.217106	0.0545864
ENSG00000122884	5640.31	0.399833	0.0689411	5.79964	6.65e-09	1.69e-07	P4HA1	protein_coding	6.85e-10	0.268045
ENSG00000104067	5639.55	-0.0329631	0.0512303	-0.643428	0.519946	0.678475	TJP1	protein_coding	0.78696	-0.011961
ENSG00000176978	5627.61	-0.09852	0.0646081	-1.52489	0.127288	0.256285	DPP7	protein_coding	0.297595	-0.0460759
ENSG00000073756	5624.6	0.60695	0.163191	3.71925	0.000199812	0.00137826	PTGS2	protein_coding	0.000815597	0.147345
ENSG00000023734	5620.03	0.154789	0.0613894	2.52144	0.0116877	0.0400553	STRAP	protein_coding	0.000213806	0.162758
ENSG00000169241	5619.75	0.0658344	0.0738847	0.891042	0.372906	0.546182	SLC50A1	protein_coding	0.0754464	0.0785595
ENSG00000179134	5617.66	0.0695023	0.0462798	1.50179	0.133152	0.264787	SAMD4B	protein_coding	0.253653	0.0504904
ENSG00000138434	5612.5	-0.0383488	0.0623354	-0.615201	0.538422	0.693864	SSFA2	protein_coding	0.0517272	-0.0859421
ENSG00000147416	5610.44	-0.0541335	0.0464169	-1.16624	0.243516	0.407698	ATP6V1B2	protein_coding	0.99072	0.00051476
ENSG00000120705	5607.41	0.0216426	0.0380459	0.568855	0.569454	0.718343	ETF1	protein_coding	0.238941	0.0520858
ENSG00000182240	5606.86	-0.099478	0.114564	-0.868315	0.385222	0.55789	BACE2	protein_coding	0.911663	-0.00491013
ENSG00000173692	5606.8	0.0793571	0.0458575	1.73052	0.0835381	0.187352	PSMD1	protein_coding	0.000289292	0.159399
ENSG00000127947	5606.07	0.229547	0.0406407	5.64821	1.62e-08	3.79e-07	PTPN12	protein_coding	3.71e-08	0.240046
ENSG00000156675	5604.4	-0.128734	0.0835603	-1.54061	0.123412	0.250442	RAB11FIP1	protein_coding	0.143054	-0.0647499
ENSG00000157613	5603.89	-0.548773	0.130877	-4.19305	2.75e-05	0.000255941	CREB3L1	protein_coding	4.81e-07	-0.220058
ENSG00000153147	5603.73	-0.0276137	0.0379005	-0.728583	0.466257	0.632397	SMARCA5	protein_coding	0.987666	-0.000684213
ENSG00000149932	5599.57	0.0303431	0.0520466	0.583	0.559893	0.711449	TMEM219	protein_coding	0.634912	-0.021013
ENSG00000168214	5595.68	-0.01843	0.0478903	-0.384837	0.700358	0.816484	RBPJ	protein_coding	0.04076	0.090367
ENSG00000153904	5595.64	-0.159531	0.0713068	-2.23725	0.0252702	0.0737127	DDAH1	protein_coding	0.00309367	-0.130371
ENSG00000103365	5595.61	-0.29339	0.0408854	-7.1759	7.18e-13	4.52e-11	GGA2	protein_coding	4.86e-08	-0.238021
ENSG00000108604	5591.8	0.0136584	0.0401485	0.340197	0.733708	0.837871	SMARCD2	protein_coding	0.0255073	0.0986173
ENSG00000146223	5590.39	-0.0783733	0.0419546	-1.86805	0.0617549	0.148868	RPL7L1	protein_coding	0.352159	-0.0411616
ENSG00000141429	5586.06	0.0526215	0.0558003	0.943032	0.345665	0.519064	GALNT1	protein_coding	0.823769	0.00985627
ENSG00000102575	5585.65	-0.227004	0.0824769	-2.75234	0.0059171	0.022995	ACP5	protein_coding	0.399845	-0.0372487
ENSG00000198961	5584.67	-0.178973	0.0470609	-3.803	0.000142953	0.00103806	PJA2	protein_coding	0.00202706	-0.135959
ENSG00000104517	5583.49	0.0734588	0.0554353	1.32513	0.185129	0.33632	UBR5	protein_coding	0.023666	0.0998859
ENSG00000166747	5581.06	-0.10031	0.0372663	-2.6917	0.00710896	0.0267498	AP1G1	protein_coding	0.0783396	-0.0777956
ENSG00000167797	5580.53	-0.322161	0.0776261	-4.15016	3.32e-05	0.000300799	CDK2AP2	protein_coding	2.94e-08	-0.241774
ENSG00000100403	5578.8	-0.0418594	0.0464907	-0.900382	0.367917	0.541428	ZC3H7B	protein_coding	0.671576	-0.0187636
ENSG00000005339	5576.45	-0.149707	0.0465065	-3.21906	0.00128613	0.00661155	CREBBP	protein_coding	0.0257436	-0.0984603
ENSG00000115380	5576.06	-0.258366	0.0994547	-2.59783	0.0093816	0.0334838	EFEMP1	protein_coding	0.16396	-0.0615447
ENSG00000176340	5565.86	0.0603471	0.0538089	1.12151	0.262072	0.429246	COX8A	protein_coding	0.527262	0.0279747
ENSG00000169727	5564.42	0.0524783	0.0439936	1.19286	0.232923	0.395261	GPS1	protein_coding	0.00128947	0.14172
ENSG00000166224	5564.32	0.184745	0.0475254	3.8873	0.000101364	0.000773402	SGPL1	protein_coding	5.91e-06	0.198485
ENSG00000168653	5562.54	0.0384964	0.0565445	0.680816	0.495988	0.65797	NDUFS5	protein_coding	0.229528	0.0531431
ENSG00000157916	5561.21	0.0322409	0.0424195	0.76005	0.447225	0.615909	RER1	protein_coding	0.0617194	0.0825483
ENSG00000180370	5558.43	0.15373	0.0460364	3.33932	0.00083984	0.00463647	PAK2	protein_coding	2.51e-05	0.184909
ENSG00000059573	5557.21	-0.00807949	0.0520391	-0.155258	0.876618	0.930543	ALDH18A1	protein_coding	0.419847	0.0356918
ENSG00000108774	5556.98	0.0985503	0.0362458	2.71894	0.00654905	0.0249797	RAB5C	protein_coding	0.00880124	0.115556
ENSG00000172057	5556.35	-0.219287	0.0526485	-4.1651	3.11e-05	0.00028422	ORMDL3	protein_coding	1.21e-05	-0.1919
ENSG00000133835	5556.06	-0.465756	0.0499978	-9.31554	1.21e-20	3.03e-18	HSD17B4	protein_coding	1.59e-14	-0.330331
ENSG00000101126	5555.39	-0.0425471	0.0385524	-1.10362	0.269759	0.437999	ADNP	protein_coding	0.800607	0.0111778
ENSG00000149100	5554.62	0.0129924	0.0426301	0.304769	0.760542	0.856422	EIF3M	protein_coding	0.527255	0.0279752
ENSG00000100300	5553.63	0.190207	0.0674997	2.81789	0.00483406	0.0195348	TSPO	protein_coding	0.00154108	0.139475
ENSG00000152661	5551.56	0.146231	0.109784	1.33199	0.182862	0.333435	GJA1	protein_coding	0.0185892	0.103889
ENSG00000237973	5546.81	0.173547	0.126521	1.37169	0.170159	0.316464	hsa-mir-6723	pseudogene	0.40901	0.0365297
ENSG00000119280	5542.84	-0.18675	0.0567185	-3.29258	0.000992726	0.00531659	C1orf198	protein_coding	0.000117313	-0.16924
ENSG00000111371	5539.83	0.126375	0.0903378	1.39891	0.161839	0.305089	SLC38A1	protein_coding	0.0356415	0.0927873
ENSG00000102225	5536.8	0.162538	0.0500334	3.24859	0.00115981	0.00605902	CDK16	protein_coding	0.00190442	0.136767
ENSG00000010610	5533.18	-0.192425	0.0804461	-2.39197	0.016758	0.0533834	CD4	protein_coding	0.224356	-0.053737
ENSG00000175334	5532.3	0.102748	0.0515276	1.99403	0.0461488	0.118636	BANF1	protein_coding	0.000316533	0.158386
ENSG00000115875	5530.64	-0.00426609	0.0350385	-0.121754	0.903094	0.946349	SRSF7	protein_coding	0.549133	0.0265092
ENSG00000120875	5525.75	0.180909	0.149716	1.20834	0.226915	0.387942	DUSP4	protein_coding	0.184631	0.0586649
ENSG00000172380	5522.56	0.25952	0.0687242	3.77625	0.000159207	0.00113785	GNG12	protein_coding	4.59e-05	0.178934
ENSG00000108848	5520.47	-0.0800784	0.0514223	-1.55727	0.119406	0.244616	LUC7L3	protein_coding	0.0541608	-0.0850684
ENSG00000168092	5519.06	0.172459	0.0397794	4.33539	1.45e-05	0.000148536	PAFAH1B2	protein_coding	9.94e-05	0.170987
ENSG00000184584	5518.37	-0.171245	0.0745803	-2.29611	0.0216693	0.0654333	TMEM173	protein_coding	0.102281	-0.0722202
ENSG00000165916	5515.51	0.0501866	0.0413395	1.21401	0.224744	0.38531	PSMC3	protein_coding	0.0126325	0.110045
ENSG00000151176	5515.39	0.126351	0.0513127	2.46237	0.0138024	0.0456669	PLBD2	protein_coding	0.0011445	0.143204
ENSG00000161638	5512.6	0.796737	0.0940224	8.47391	2.37e-17	3.69e-15	ITGA5	protein_coding	1.79e-11	0.291048
ENSG00000196504	5512.16	0.0725205	0.0375404	1.9318	0.0533841	0.132716	PRPF40A	protein_coding	0.00027471	0.159978
ENSG00000140937	5508.56	0.310118	0.0969408	3.19905	0.00137883	0.00700746	CDH11	protein_coding	0.00268877	0.132248
ENSG00000169718	5504.38	0.0754537	0.0551054	1.36926	0.170918	0.317435	DUS1L	protein_coding	0.0075165	0.117894
ENSG00000187555	5501.05	-0.0867242	0.0358896	-2.41641	0.0156743	0.0505274	USP7	protein_coding	0.0659761	-0.0812395
ENSG00000173786	5500.03	0.126357	0.0406538	3.10813	0.00188278	0.0090514	CNP	protein_coding	2.5e-05	0.184926
ENSG00000140632	5498.69	-0.123112	0.0335255	-3.67219	0.000240483	0.00161294	GLYR1	protein_coding	0.00174087	-0.137922
ENSG00000177963	5495.26	0.0660313	0.0331579	1.99142	0.0464346	0.119191	RIC8A	protein_coding	0.00593743	0.121316
ENSG00000126261	5493.52	0.135187	0.0580924	2.3271	0.01996	0.0614232	UBA2	protein_coding	0.0292016	0.0962937
ENSG00000155463	5491.05	-0.026393	0.0405942	-0.650166	0.515585	0.674767	OXA1L	protein_coding	0.719525	-0.0158921
ENSG00000135048	5490.32	0.0739357	0.0611605	1.20888	0.226709	0.3877	TMEM2	protein_coding	0.386776	0.0382912
ENSG00000072501	5488.15	0.0253589	0.0550213	0.460892	0.644876	0.776148	SMC1A	protein_coding	0.529738	0.0278073
ENSG00000130811	5487.58	0.0102011	0.0426109	0.2394	0.810795	0.889869	EIF3G	protein_coding	0.141315	0.0650322
ENSG00000145555	5484.36	-0.0211455	0.0701081	-0.301613	0.762947	0.85825	MYO10	protein_coding	0.362465	0.0402893
ENSG00000179918	5478.62	-0.0973849	0.0647513	-1.50398	0.132586	0.263999	SEPHS2	protein_coding	0.0349915	-0.0931154
ENSG00000198843	5474.65	0.132558	0.0637983	2.07777	0.0377309	0.101163	SELT	protein_coding	0.385533	0.0383915
ENSG00000071894	5471.28	0.106601	0.0614572	1.73456	0.0828186	0.186107	CPSF1	protein_coding	0.00552357	0.122348
ENSG00000113758	5469	0.293227	0.0684198	4.2857	1.82e-05	0.000179908	DBN1	protein_coding	2.15e-08	0.244053
ENSG00000108091	5468.89	0.162249	0.0532194	3.04869	0.00229845	0.0106688	CCDC6	protein_coding	0.000652381	0.150018
ENSG00000164171	5464.93	0.739665	0.118422	6.246	4.21e-10	1.47e-08	ITGA2	protein_coding	2.37e-12	0.302966
ENSG00000123983	5463.92	-0.131361	0.0599167	-2.19239	0.0283512	0.0808393	ACSL3	protein_coding	0.046079	-0.0881104
ENSG00000185567	5458.91	1.20271	0.130636	9.20658	3.37e-20	7.8e-18	AHNAK2	protein_coding	7.94e-23	0.415467
ENSG00000096060	5457.38	0.228738	0.100726	2.2709	0.0231528	0.0687626	FKBP5	protein_coding	0.00332258	0.129407
ENSG00000138029	5455.44	-0.104294	0.0348662	-2.99126	0.00277832	0.0124332	HADHB	protein_coding	0.0098551	-0.113855
ENSG00000120694	5451.28	0.108879	0.0607108	1.79341	0.0729073	0.168689	HSPH1	protein_coding	0.0848357	0.0761605
ENSG00000096746	5450.53	0.0335514	0.0351016	0.955836	0.339155	0.512631	HNRNPH3	protein_coding	0.0429703	0.0894008
ENSG00000165168	5442.05	-0.161119	0.102987	-1.56446	0.11771	0.242301	CYBB	protein_coding	0.827124	-0.00966557
ENSG00000166295	5439.86	-0.151688	0.0484233	-3.13255	0.00173297	0.00845311	ANAPC16	protein_coding	0.000347797	-0.15732
ENSG00000164713	5434.22	0.00692874	0.0619209	0.111897	0.910905	0.950954	BRI3	protein_coding	0.805409	0.010903
ENSG00000089327	5428.82	0.389063	0.0848556	4.58501	4.54e-06	5.36e-05	FXYD5	protein_coding	3.23e-09	0.257563
ENSG00000117500	5427.27	-0.0558002	0.056232	-0.992321	0.321041	0.493468	TMED5	protein_coding	0.15761	-0.0624839
ENSG00000182481	5425.59	0.458125	0.081782	5.60179	2.12e-08	4.79e-07	KPNA2	protein_coding	4.15e-16	0.348655
ENSG00000198467	5421.58	0.427671	0.0864147	4.94906	7.46e-07	1.12e-05	TPM2	protein_coding	4.31e-09	0.255555
ENSG00000000971	5418.64	-0.0978246	0.0998757	-0.979464	0.327351	0.500167	CFH	protein_coding	0.664539	0.0191914
ENSG00000077235	5417.59	-0.0051966	0.0436748	-0.118984	0.905288	0.947674	GTF3C1	protein_coding	0.372439	0.0394599
ENSG00000166165	5413.58	-0.243376	0.113346	-2.1472	0.0317774	0.0884891	CKB	protein_coding	0.371567	-0.0395319
ENSG00000072364	5412.65	-0.0812828	0.046793	-1.73707	0.0823741	0.185312	AFF4	protein_coding	0.367805	-0.0398436
ENSG00000136193	5411.9	0.00106703	0.0776527	0.0137411	0.989037	0.993326	SCRN1	protein_coding	0.250395	0.050838
ENSG00000014641	5406.96	0.0247476	0.0417871	0.59223	0.553697	0.706283	MDH1	protein_coding	0.245209	0.0513979
ENSG00000137216	5405.85	-0.215665	0.0620691	-3.4746	0.000511618	0.00305539	TMEM63B	protein_coding	0.0015157	-0.139686
ENSG00000131100	5405.49	0.0038174	0.0416788	0.091591	0.927023	0.960803	ATP6V1E1	protein_coding	0.687532	-0.0177998
ENSG00000160862	5404.96	-0.115948	0.218162	-0.531477	0.595088	0.738556	AZGP1	protein_coding	0.00165134	0.138596
ENSG00000143368	5403.36	0.114593	0.0485636	2.35964	0.0182924	0.0572819	SF3B4	protein_coding	2.28e-05	0.185843
ENSG00000184575	5402.62	0.0414079	0.0647821	0.639187	0.522701	0.680816	XPOT	protein_coding	0.0159859	0.106328
ENSG00000120992	5399.19	0.1227	0.0792396	1.54847	0.121508	0.247645	LYPLA1	protein_coding	0.1959	0.0571943
ENSG00000103275	5398.14	0.099475	0.0336062	2.96002	0.00307618	0.0135329	UBE2I	protein_coding	0.000114043	0.16954
ENSG00000167085	5396.65	0.146416	0.0460215	3.18146	0.00146533	0.00736076	PHB	protein_coding	7.75e-05	0.173587
ENSG00000167608	5395.76	-0.131337	0.0736572	-1.78308	0.0745726	0.171782	TMC4	protein_coding	0.00464852	-0.124782
ENSG00000126457	5394.25	0.0235447	0.0484869	0.485589	0.627259	0.762517	PRMT1	protein_coding	0.095299	0.0737273
ENSG00000185591	5390.59	0.000567654	0.038991	0.0145586	0.988384	0.993001	SP1	protein_coding	0.984938	-0.000835529
ENSG00000049245	5387.87	0.0573569	0.0388381	1.47682	0.139723	0.274351	VAMP3	protein_coding	0.0608644	0.0828201
ENSG00000132294	5385.89	0.0507963	0.054562	0.930982	0.351863	0.52491	EFR3A	protein_coding	0.0136055	0.108885
ENSG00000221963	5382.95	0.163538	0.0663751	2.46384	0.0137456	0.0455123	APOL6	protein_coding	0.000127343	0.168368
ENSG00000152102	5381.18	-0.166142	0.0460353	-3.609	0.000307376	0.00198736	FAM168B	protein_coding	0.0178185	-0.104578
ENSG00000100138	5378.73	0.0187991	0.0441412	0.425885	0.670192	0.79505	NHP2L1	protein_coding	0.516884	0.0286808
ENSG00000134644	5371.11	-0.0613108	0.0326945	-1.87527	0.0607562	0.146956	PUM1	protein_coding	0.222129	-0.0539958
ENSG00000110713	5371.04	-0.0814593	0.035541	-2.29198	0.0219068	0.0659652	NUP98	protein_coding	0.110386	-0.0705697
ENSG00000122203	5362.68	0.010194	0.0459339	0.221928	0.82437	0.898121	KIAA1191	protein_coding	0.534744	-0.02747
ENSG00000136527	5361.66	0.0101547	0.0298862	0.33978	0.734022	0.838009	TRA2B	protein_coding	0.453244	0.0331859
ENSG00000153201	5359.95	-0.149996	0.0429093	-3.49566	0.000472898	0.00286572	RANBP2	protein_coding	0.0178972	-0.104507
ENSG00000142186	5359.65	-0.034724	0.0421163	-0.824477	0.409668	0.580979	SCYL1	protein_coding	0.980157	0.00110082
ENSG00000137673	5357.23	0.599976	0.16671	3.59893	0.000319529	0.00205227	MMP7	protein_coding	0.0115371	0.11145
ENSG00000221869	5356.78	-0.0206017	0.0913879	-0.225431	0.821644	0.896349	CEBPD	protein_coding	0.0580704	-0.0837309
ENSG00000101224	5353.21	0.0423546	0.0772285	0.548432	0.583395	0.729674	CDC25B	protein_coding	0.00071424	0.148939
ENSG00000184743	5344.32	0.109896	0.0446672	2.46033	0.0138811	0.0458753	ATL3	protein_coding	0.00112893	0.143373
ENSG00000179094	5344.09	-0.270171	0.0952928	-2.83517	0.00458011	0.0187111	PER1	protein_coding	0.000650536	-0.150051
ENSG00000120802	5339.77	0.15642	0.065765	2.37848	0.0173844	0.0549534	TMPO	protein_coding	0.0012527	0.142081
ENSG00000134970	5331.75	-0.030317	0.0508775	-0.595882	0.551254	0.704496	TMED7	protein_coding	0.582028	-0.0243577
ENSG00000114554	5329.32	0.388376	0.0671252	5.78584	7.22e-09	1.83e-07	PLXNA1	protein_coding	1.08e-09	0.265005
ENSG00000160948	5326.61	0.0491306	0.055762	0.881077	0.378276	0.551317	VPS28	protein_coding	0.0662938	0.0811447
ENSG00000197448	5315.21	0.218371	0.0564683	3.86715	0.000110115	0.000831912	GSTK1	protein_coding	5.51e-06	0.199115
ENSG00000155368	5315.01	-0.140778	0.0574975	-2.44842	0.0143486	0.0470956	DBI	protein_coding	0.000105171	-0.170395
ENSG00000136986	5312.48	0.176375	0.0430271	4.09916	4.15e-05	0.000362517	DERL1	protein_coding	2.68e-07	0.224771
ENSG00000118515	5310.61	-0.299039	0.0845392	-3.53728	0.00040427	0.00250497	SGK1	protein_coding	0.0758828	-0.0784427
ENSG00000138768	5307.39	-0.00248784	0.0405242	-0.0613916	0.951047	0.974257	USO1	protein_coding	0.741455	-0.0146015
ENSG00000182087	5306.26	0.137289	0.0500607	2.74245	0.00609819	0.0235732	TMEM259	protein_coding	0.000718401	0.148869
ENSG00000116871	5305.58	0.28374	0.0492207	5.76465	8.18e-09	2.05e-07	MAP7D1	protein_coding	1.07e-10	0.280035
ENSG00000160752	5304.54	0.0692681	0.0556272	1.24522	0.213051	0.371291	FDPS	protein_coding	0.461829	0.0325589
ENSG00000138758	5300.73	0.244914	0.0647052	3.78508	0.000153661	0.00110402	2022-09-11	protein_coding	1.37e-08	0.247343
ENSG00000102054	5296.13	0.0630552	0.0421955	1.49436	0.135082	0.267479	RBBP7	protein_coding	0.0247502	0.0991291
ENSG00000196715	5294.51	0.0401211	0.0541127	0.741436	0.458429	0.625506	VKORC1L1	protein_coding	0.831398	0.00942295
ENSG00000136436	5293.98	-0.139429	0.0382114	-3.64889	0.00026338	0.00174186	CALCOCO2	protein_coding	0.00108288	-0.143888
ENSG00000131165	5290.36	0.202901	0.0436738	4.64582	3.39e-06	4.17e-05	CHMP1A	protein_coding	6.92e-08	0.23534
ENSG00000173852	5289.86	0.653592	0.0782544	8.35214	6.7e-17	9.69e-15	DPY19L1	protein_coding	2.17e-15	0.340497
ENSG00000087302	5285.46	0.0849549	0.0457008	1.85894	0.0630362	0.151233	C14orf166	protein_coding	0.000254013	0.160852
ENSG00000174282	5285.4	-0.292811	0.0506289	-5.78348	7.32e-09	1.85e-07	ZBTB4	protein_coding	7.28e-06	-0.196576
ENSG00000130706	5282.06	0.104699	0.0501383	2.0882	0.0367801	0.0991235	ADRM1	protein_coding	2.36e-05	0.185499
ENSG00000101972	5282.01	-0.0202716	0.0406439	-0.49876	0.617948	0.755934	STAG2	protein_coding	0.843041	0.00876337
ENSG00000265241	5281.95	0.0512476	0.0410499	1.24842	0.211877	0.369769	RBM8A	protein_coding	0.150645	0.0635472
ENSG00000089063	5281.05	-0.165738	0.0471796	-3.51292	0.000443218	0.00271167	TMEM230	protein_coding	0.000157269	-0.166105
ENSG00000111775	5280.78	0.091955	0.0661813	1.38944	0.164699	0.309054	COX6A1	protein_coding	0.269985	0.0487929
ENSG00000033100	5275.05	0.21717	0.0497189	4.36795	1.25e-05	0.000130773	CHPF2	protein_coding	1.27e-07	0.230651
ENSG00000169905	5266.44	-0.0423246	0.0458024	-0.924068	0.355451	0.528251	TOR1AIP2	protein_coding	0.86607	-0.00746429
ENSG00000237550	5265.25	-0.0634608	0.110001	-0.57691	0.564	0.714292	UBE2Q2P6	pseudogene	0.732848	-0.0151065
ENSG00000198700	5262.82	-0.0188811	0.041394	-0.456131	0.648296	0.778754	IPO9	protein_coding	0.2388	0.0521014
ENSG00000116030	5261.88	0.0745616	0.0402676	1.85165	0.0640756	0.15297	SUMO1	protein_coding	0.00509082	0.123505
ENSG00000214022	5258.44	0.0391291	0.0493187	0.793392	0.427549	0.597736	REPIN1	protein_coding	0.229536	0.0531421
ENSG00000049540	5255.9	-0.324816	0.119	-2.72955	0.00634212	0.024327	ELN	protein_coding	1.19e-05	-0.191986
ENSG00000158864	5253.73	-0.0313674	0.0433273	-0.723965	0.469087	0.634841	NDUFS2	protein_coding	0.615486	-0.0222267
ENSG00000106771	5251.38	-0.146241	0.0599286	-2.44025	0.014677	0.0479113	TMEM245	protein_coding	0.0384504	-0.0914252
ENSG00000111843	5234.89	0.0297567	0.0593678	0.501226	0.616212	0.754693	TMEM14C	protein_coding	0.731477	0.0151871
ENSG00000105202	5233.48	0.0500681	0.0532748	0.939808	0.347316	0.520565	FBL	protein_coding	0.0102763	0.113221
ENSG00000135679	5232.5	-0.305512	0.0783619	-3.89873	9.67e-05	0.000743084	MDM2	protein_coding	1.28e-07	-0.2306
ENSG00000139218	5231.08	-0.0626338	0.039196	-1.59796	0.110051	0.230465	SCAF11	protein_coding	0.611871	-0.0224544
ENSG00000173575	5225.16	-0.102235	0.0497701	-2.05414	0.0399617	0.105952	CHD2	protein_coding	0.0476781	-0.0874749
ENSG00000177410	5223.3	-0.00878026	0.0864347	-0.101583	0.919088	0.956006	ZFAS1	antisense	0.249724	0.05091
ENSG00000099953	5219.66	1.49917	0.155562	9.6371	5.57e-22	1.75e-19	MMP11	protein_coding	2.02e-21	0.402697
ENSG00000123684	5218.24	0.0495855	0.0601354	0.824564	0.409619	0.580941	LPGAT1	protein_coding	0.0217577	0.101294
ENSG00000113407	5214.96	0.217193	0.0626865	3.46475	0.000530727	0.00315288	TARS	protein_coding	7.03e-09	0.252119
ENSG00000078081	5212.61	-0.806707	0.120501	-6.69459	2.16e-11	9.88e-10	LAMP3	protein_coding	1.08e-07	-0.231905
ENSG00000175216	5211.6	0.0246845	0.0545128	0.45282	0.650678	0.780374	CKAP5	protein_coding	0.0329205	0.0941968
ENSG00000105221	5209.69	0.0256265	0.0425398	0.602413	0.546899	0.701274	AKT2	protein_coding	0.752746	0.0139418
ENSG00000173039	5209.16	0.100878	0.030638	3.29257	0.000992776	0.00531659	RELA	protein_coding	0.000857872	0.146734
ENSG00000167110	5204.15	0.0647103	0.0486602	1.32984	0.183571	0.334413	GOLGA2	protein_coding	0.215565	0.0547696
ENSG00000141027	5203.77	-0.189718	0.0496234	-3.82315	0.00013176	0.000970961	NCOR1	protein_coding	0.00444188	-0.125417
ENSG00000132463	5201.66	0.0830094	0.0389552	2.13089	0.033098	0.0913118	GRSF1	protein_coding	0.0545299	0.0849388
ENSG00000117859	5200.74	-0.22454	0.0412657	-5.44132	5.29e-08	1.07e-06	OSBPL9	protein_coding	3.67e-05	-0.181145
ENSG00000198792	5199.55	0.100101	0.0506468	1.97646	0.0481029	0.122371	TMEM184B	protein_coding	0.00200832	0.13608
ENSG00000028528	5199.47	-0.318591	0.0344862	-9.23823	2.51e-20	6.04e-18	SNX1	protein_coding	1.05e-16	-0.355272
ENSG00000203747	5198.8	0.108301	0.100864	1.07374	0.28294	0.452551	FCGR3A	protein_coding	0.001762	0.137767
ENSG00000134824	5197.07	-0.0469174	0.111678	-0.420114	0.674403	0.797972	FADS2	protein_coding	0.515153	0.0287994
ENSG00000134954	5192.91	0.0597385	0.073393	0.813953	0.415672	0.586728	ETS1	protein_coding	0.354394	0.0409711
ENSG00000133026	5190.19	-0.415909	0.0766579	-5.42552	5.78e-08	1.16e-06	MYH10	protein_coding	5.47e-05	-0.177158
ENSG00000115486	5187.34	-0.266165	0.0646312	-4.11822	3.82e-05	0.000338381	GGCX	protein_coding	0.00086657	-0.146612
ENSG00000015676	5179.86	0.239544	0.0424738	5.6398	1.7e-08	3.94e-07	NUDCD3	protein_coding	2.63e-09	0.258973
ENSG00000130724	5177.12	0.0314858	0.0448678	0.701744	0.482839	0.646332	CHMP2A	protein_coding	0.234074	0.0526286
ENSG00000204387	5168.5	-0.213396	0.0677122	-3.15151	0.00162428	0.00801404	C6orf48	protein_coding	0.00278854	-0.131763
ENSG00000168672	5165.59	0.337932	0.0808191	4.18134	2.9e-05	0.000267117	FAM84B	protein_coding	0.000270153	0.160165
ENSG00000138496	5164.48	0.204974	0.0513582	3.99107	6.58e-05	0.000534479	PARP9	protein_coding	1.58e-05	0.189359
ENSG00000197386	5160.3	-0.0835274	0.0482298	-1.73186	0.0832977	0.186987	HTT	protein_coding	0.825101	-0.00978053
ENSG00000198189	5147.46	-0.313152	0.0756341	-4.14035	3.47e-05	0.000312289	HSD17B11	protein_coding	0.000549187	-0.152049
ENSG00000165140	5138.31	-0.0889539	0.0879122	-1.01185	0.31161	0.483734	FBP1	protein_coding	0.337604	-0.0424214
ENSG00000114416	5137.52	0.0931647	0.044395	2.09854	0.0358576	0.097195	FXR1	protein_coding	0.0046018	0.124924
ENSG00000110075	5136.7	-0.0346587	0.0345112	-1.00427	0.315246	0.487485	PPP6R3	protein_coding	0.481296	-0.0311605
ENSG00000100401	5136.47	0.29963	0.0478216	6.26557	3.71e-10	1.31e-08	RANGAP1	protein_coding	5.45e-13	0.311302
ENSG00000132780	5136	0.0393675	0.0571442	0.688914	0.490877	0.653375	NASP	protein_coding	0.000664027	0.149807
ENSG00000102699	5135.81	-0.0558587	0.0531581	-1.0508	0.293349	0.464256	PARP4	protein_coding	0.882207	-0.0065579
ENSG00000198931	5135.8	0.0706615	0.0623753	1.13284	0.25728	0.423644	APRT	protein_coding	0.00671679	0.119537
ENSG00000066322	5129.08	0.108932	0.0443367	2.45693	0.0140128	0.0462131	ELOVL1	protein_coding	0.0170361	0.105305
ENSG00000037474	5127.62	0.185302	0.056248	3.29437	0.000986439	0.00528821	NSUN2	protein_coding	3.17e-05	0.182611
ENSG00000054793	5125.26	-0.0861843	0.0676549	-1.27388	0.202706	0.358551	ATP9A	protein_coding	0.504915	-0.0295045
ENSG00000080845	5125.03	0.221602	0.0461146	4.80546	1.54e-06	2.1e-05	DLGAP4	protein_coding	2.66e-09	0.258895
ENSG00000140464	5123.87	0.382551	0.0607476	6.2974	3.03e-10	1.09e-08	PML	protein_coding	2.29e-12	0.303168
ENSG00000131389	5121.78	-0.0963584	0.0599511	-1.60728	0.107992	0.227077	SLC6A6	protein_coding	0.111363	-0.0703772
ENSG00000101199	5121.22	0.0617221	0.0569517	1.08376	0.27847	0.447676	ARFGAP1	protein_coding	0.0155152	0.106806
ENSG00000122034	5121.05	0.151445	0.0659569	2.29613	0.0216687	0.0654333	GTF3A	protein_coding	0.0286849	0.0966029
ENSG00000156587	5120.25	0.232125	0.0733124	3.16624	0.00154423	0.00767594	UBE2L6	protein_coding	6.19e-06	0.198062
ENSG00000152818	5119.19	-0.413593	0.0643569	-6.42655	1.31e-10	5.06e-09	UTRN	protein_coding	2.62e-08	-0.24263
ENSG00000211898	5116.24	-0.518398	0.201302	-2.57523	0.0100173	0.0353653	IGHD	IG_C_gene	0.0302278	-0.0956932
ENSG00000166562	5116.22	-0.311723	0.109318	-2.85153	0.00435096	0.0179586	SEC11C	protein_coding	1.91e-15	-0.341123
ENSG00000120549	5114.82	0.300557	0.0598426	5.02247	5.1e-07	8.02e-06	KIAA1217	protein_coding	3.89e-06	0.202243
ENSG00000089006	5105.35	-0.242376	0.0413084	-5.86747	4.42e-09	1.19e-07	SNX5	protein_coding	1.9e-06	-0.208539
ENSG00000160216	5103.11	-0.0554499	0.0434504	-1.27617	0.201897	0.357476	AGPAT3	protein_coding	0.384243	-0.0384958
ENSG00000185122	5101.82	0.217794	0.050999	4.27056	1.95e-05	0.000191178	HSF1	protein_coding	3.84e-10	0.271848
ENSG00000079785	5100.34	-0.0602047	0.0407608	-1.47702	0.139669	0.274285	DDX1	protein_coding	0.495649	0.0301491
ENSG00000165006	5096.95	0.155549	0.0514553	3.023	0.00250279	0.011426	UBAP1	protein_coding	0.00432041	0.125803
ENSG00000130208	5095.13	-0.329801	0.111862	-2.94829	0.00319537	0.0139621	APOC1	protein_coding	0.322965	-0.043724
ENSG00000173660	5093.95	0.00273927	0.061139	0.0448039	0.964264	0.981089	UQCRH	protein_coding	0.699979	0.0170539
ENSG00000169180	5093.48	0.109228	0.036345	3.00531	0.00265308	0.0119926	XPO6	protein_coding	0.00208259	0.135608
ENSG00000142973	5091.31	-1.99324	0.172521	-11.5536	7.08e-31	1.03e-27	CYP4B1	protein_coding	1.06e-16	-0.355198
ENSG00000029363	5090.74	-0.140124	0.0320237	-4.37563	1.21e-05	0.000126703	BCLAF1	protein_coding	0.00654547	-0.119911
ENSG00000088888	5087.52	-0.209742	0.0477567	-4.39189	1.12e-05	0.000119181	MAVS	protein_coding	0.000554966	-0.151926
ENSG00000174938	5085.48	0.0476437	0.109353	0.435688	0.663063	0.789597	SEZ6L2	protein_coding	0.533646	0.0275438
ENSG00000034677	5079.68	0.431944	0.0697669	6.19125	5.97e-10	2.02e-08	RNF19A	protein_coding	3.83e-05	0.180736
ENSG00000112514	5076.7	-0.200054	0.0482297	-4.14794	3.35e-05	0.000303318	CUTA	protein_coding	8.35e-06	-0.195321
ENSG00000132128	5075.66	-0.0144437	0.0354446	-0.407501	0.68364	0.804382	LRRC41	protein_coding	0.712367	-0.0163163
ENSG00000182985	5070.75	-0.327491	0.113939	-2.87427	0.0040496	0.0169708	CADM1	protein_coding	0.000546461	-0.152107
ENSG00000104960	5066.34	-0.00903247	0.0458695	-0.196917	0.843893	0.910941	PTOV1	protein_coding	0.672779	-0.0186906
ENSG00000198856	5062.6	0.104413	0.05848	1.78544	0.0741902	0.171075	OSTC	protein_coding	0.0897646	0.0749859
ENSG00000241468	5059.09	0.245488	0.0729249	3.36632	0.000761796	0.00428335	ATP5J2	protein_coding	0.000393363	0.155916
ENSG00000162576	5056.79	0.198517	0.0968479	2.04978	0.0403862	0.106841	MXRA8	protein_coding	0.000200335	0.163473
ENSG00000101166	5055.43	0.0542468	0.0642995	0.843659	0.39886	0.570713	SLMO2	protein_coding	0.0629772	0.082154
ENSG00000204574	5054.38	-0.0681614	0.0446834	-1.52543	0.127151	0.256068	ABCF1	protein_coding	0.549082	-0.0265125
ENSG00000125826	5052.47	-0.0552082	0.0506725	-1.08951	0.275929	0.444864	RBCK1	protein_coding	0.481778	-0.0311263
ENSG00000100393	5052.11	-0.123801	0.0464104	-2.66753	0.0076412	0.0283702	EP300	protein_coding	0.0777129	-0.0779591
ENSG00000131171	5051.45	-0.0538369	0.0534282	-1.00765	0.313623	0.485914	SH3BGRL	protein_coding	0.382671	-0.0386231
ENSG00000102996	5051.34	-0.319763	0.0837796	-3.81672	0.00013524	0.000991589	MMP15	protein_coding	1.29e-05	-0.191296
ENSG00000019186	5049.96	0.510694	0.207566	2.4604	0.0138783	0.0458735	CYP24A1	protein_coding	1.06e-07	0.232097
ENSG00000185236	5049.75	-0.0178959	0.0408474	-0.438117	0.661301	0.788451	RAB11B	protein_coding	0.855825	-0.00804137
ENSG00000168137	5046.19	-0.0226617	0.0428324	-0.529079	0.596751	0.739862	SETD5	protein_coding	0.663859	-0.0192328
ENSG00000115944	5045.94	0.0411652	0.0563485	0.730546	0.465056	0.63121	COX7A2L	protein_coding	0.684334	0.0179923
ENSG00000120805	5042.48	-0.0290197	0.0481082	-0.603218	0.546364	0.700797	ARL1	protein_coding	0.113069	-0.0700444
ENSG00000165476	5040.41	0.0692373	0.0712807	0.971334	0.331382	0.504588	REEP3	protein_coding	0.000138324	0.167485
ENSG00000109736	5040.07	-0.130991	0.0606868	-2.15848	0.0308905	0.0864445	MFSD10	protein_coding	0.0321555	-0.094611
ENSG00000109113	5038.29	0.229418	0.0552005	4.15608	3.24e-05	0.00029445	RAB34	protein_coding	3.04e-07	0.223761
ENSG00000008513	5037.98	-0.0599536	0.0952691	-0.629308	0.529147	0.686251	ST3GAL1	protein_coding	0.257669	-0.0500661
ENSG00000053747	5032.48	0.935666	0.149228	6.27004	3.61e-10	1.27e-08	LAMA3	protein_coding	0.084671	0.0762006
ENSG00000088930	5031.28	-0.140651	0.0453471	-3.10164	0.0019245	0.00921424	XRN2	protein_coding	0.135296	-0.0660305
ENSG00000138755	5027.03	0.261842	0.150556	1.73916	0.0820065	0.184702	CXCL9	protein_coding	0.240435	0.0519206
ENSG00000132466	5024.87	-0.0659813	0.0447396	-1.47479	0.14027	0.275093	ANKRD17	protein_coding	0.150936	-0.0635022
ENSG00000023445	5023.22	0.413826	0.114402	3.61728	0.000297711	0.00193624	BIRC3	protein_coding	0.0821613	0.0768209
ENSG00000154305	5020.23	-0.194671	0.0496014	-3.92471	8.68e-05	0.000676325	MIA3	protein_coding	0.00169479	-0.138265
ENSG00000211644	5018.14	-0.10779	0.152664	-0.70606	0.480151	0.644227	IGLV1-51	IG_V_gene	0.287129	-0.047085
ENSG00000119689	5015.03	-0.0236949	0.0413961	-0.572393	0.567056	0.716537	DLST	protein_coding	0.795634	-0.0114628
ENSG00000196642	5014.13	0.0786866	0.0470305	1.6731	0.0943084	0.205315	RABL6	protein_coding	0.0473175	0.0876166
ENSG00000084652	5013.87	0.0254348	0.034234	0.742967	0.457502	0.624821	TXLNA	protein_coding	0.209233	0.0555322
ENSG00000125755	5011.81	-0.0618065	0.0488585	-1.26501	0.205868	0.362665	SYMPK	protein_coding	0.689571	-0.0176773
ENSG00000143106	5009.79	0.154843	0.0524369	2.95294	0.0031476	0.0137875	PSMA5	protein_coding	0.000116404	0.169323
ENSG00000170458	5009.73	0.00617985	0.0916022	0.067464	0.946212	0.971991	CD14	protein_coding	0.0205246	0.102262
ENSG00000138363	5003.56	0.0798468	0.0465214	1.71634	0.0860992	0.191693	ATIC	protein_coding	0.00134933	0.141152
ENSG00000211945	5002.57	-0.117241	0.159582	-0.734679	0.462535	0.629003	IGHV1-18	IG_V_gene	0.995995	0.000222174
ENSG00000183087	4999.56	-0.0538796	0.0854684	-0.630404	0.52843	0.685714	GAS6	protein_coding	0.186384	-0.0584318
ENSG00000132155	4998.55	-0.0778681	0.0300406	-2.5921	0.00953927	0.0339514	RAF1	protein_coding	0.0751805	-0.0786309
ENSG00000162645	4994.28	0.489448	0.0793307	6.16971	6.84e-10	2.28e-08	GBP2	protein_coding	8.07e-11	0.2818
ENSG00000099331	4993.12	0.00421517	0.048714	0.086529	0.931046	0.96338	MYO9B	protein_coding	0.0810628	0.0770973
ENSG00000090487	4988.83	-0.150928	0.0353558	-4.26882	1.97e-05	0.000192449	SPG21	protein_coding	1.32e-06	-0.211656
ENSG00000170412	4987.44	-0.512424	0.103989	-4.92768	8.32e-07	1.23e-05	GPRC5C	protein_coding	8.82e-09	-0.250509
ENSG00000213614	4984.66	-0.210945	0.0530575	-3.97578	7.01e-05	0.000564269	HEXA	protein_coding	1.66e-05	-0.18885
ENSG00000157933	4984.45	-0.0461209	0.0496909	-0.928157	0.353326	0.526168	SKI	protein_coding	0.775226	0.0126375
ENSG00000061273	4984.17	0.108243	0.0475244	2.27762	0.0227489	0.067844	HDAC7	protein_coding	9.14e-05	0.171869
ENSG00000153815	4982.61	0.193515	0.0647518	2.98856	0.00280293	0.0125241	CMIP	protein_coding	0.0836904	0.0764412
ENSG00000105063	4982.08	0.103335	0.0465483	2.21995	0.0264221	0.0763913	PPP6R1	protein_coding	0.0479143	0.0873825
ENSG00000112118	4981.48	0.00890521	0.0591045	0.150669	0.880237	0.932656	MCM3	protein_coding	0.00412623	0.12644
ENSG00000131653	4980.2	0.0821324	0.0461508	1.77965	0.075133	0.172809	TRAF7	protein_coding	0.137673	0.0656322
ENSG00000064393	4977.3	0.113941	0.0786359	1.44896	0.147348	0.284916	HIPK2	protein_coding	0.518205	0.0285906
ENSG00000178927	4976.46	0.0340825	0.0431912	0.789106	0.43005	0.599959	C17orf62	protein_coding	0.0127267	0.109929
ENSG00000006210	4975.48	0.499215	0.125072	3.99141	6.57e-05	0.000534037	CX3CL1	protein_coding	8.18e-05	0.173024
ENSG00000168175	4975.45	-0.00140462	0.0401898	-0.0349497	0.97212	0.985123	MAPK1IP1L	protein_coding	0.290088	0.0467973
ENSG00000161202	4974.81	0.0959758	0.0462552	2.07492	0.037994	0.101754	DVL3	protein_coding	0.000144833	0.166992
ENSG00000120948	4968.47	0.0154354	0.026767	0.576657	0.564171	0.714376	TARDBP	protein_coding	0.165191	0.0613658
ENSG00000025796	4967.53	-0.164629	0.0410263	-4.01277	6e-05	0.000495426	SEC63	protein_coding	0.000177461	-0.164796
ENSG00000125740	4965.02	-0.654649	0.181827	-3.6004	0.000317733	0.00204524	FOSB	protein_coding	0.0490774	-0.0869333
ENSG00000145391	4964.62	0.192952	0.0551286	3.50003	0.000465198	0.00282536	SETD7	protein_coding	7.2e-05	0.174339
ENSG00000167106	4955.33	0.194824	0.0626828	3.1081	0.00188294	0.0090514	FAM102A	protein_coding	0.000127491	0.168356
ENSG00000160796	4954.87	-0.0488337	0.072241	-0.675984	0.499051	0.660631	NBEAL2	protein_coding	0.188657	-0.058132
ENSG00000132182	4954.32	0.143964	0.0780413	1.84471	0.0650791	0.15484	NUP210	protein_coding	0.0594993	0.0832607
ENSG00000164919	4950.55	0.0824749	0.0638577	1.29154	0.196516	0.350588	COX6C	protein_coding	0.0103347	0.113134
ENSG00000197586	4947.36	-0.0208043	0.0537235	-0.387247	0.698573	0.815265	ENTPD6	protein_coding	0.541105	-0.0270437
ENSG00000184897	4944.43	0.121873	0.0529515	2.3016	0.0213578	0.0647325	H1FX	protein_coding	0.000152669	0.166425
ENSG00000130164	4944.05	0.231987	0.0830271	2.79411	0.00520429	0.0207454	LDLR	protein_coding	0.130462	0.0668574
ENSG00000168090	4942.17	0.342224	0.053011	6.45572	1.08e-10	4.28e-09	COPS6	protein_coding	1.57e-13	0.318143
ENSG00000071462	4940.71	0.108138	0.0468516	2.3081	0.0209935	0.0638612	WBSCR22	protein_coding	0.00198194	0.136251
ENSG00000076864	4940.43	-0.976546	0.12004	-8.13521	4.11e-16	5.14e-14	RAP1GAP	protein_coding	1.69e-18	-0.374234
ENSG00000009335	4939	0.248013	0.0419347	5.91427	3.33e-09	9.25e-08	UBE3C	protein_coding	4.84e-09	0.254744
ENSG00000126934	4938.11	0.128513	0.0421635	3.04798	0.00230386	0.010689	MAP2K2	protein_coding	2.19e-05	0.186201
ENSG00000125971	4937.81	0.0547511	0.0440092	1.24408	0.213469	0.371812	DYNLRB1	protein_coding	0.00145991	0.14016
ENSG00000198589	4936.28	-0.160332	0.0531957	-3.01401	0.00257817	0.0117163	LRBA	protein_coding	0.00135186	-0.141128
ENSG00000166326	4935.9	-0.182334	0.0458942	-3.97292	7.1e-05	0.000569525	TRIM44	protein_coding	0.00041458	-0.155313
ENSG00000170571	4932.75	0.0209118	0.096134	0.217528	0.827797	0.900559	EMB	protein_coding	0.0619535	0.0824744
ENSG00000103855	4930.94	0.293155	0.0488793	5.99752	2e-09	5.84e-08	CD276	protein_coding	7.94e-10	0.267068
ENSG00000108551	4929.28	-0.439246	0.154018	-2.85192	0.00434562	0.0179456	RASD1	protein_coding	0.00435376	-0.125696
ENSG00000105698	4925.63	-0.0379585	0.0454061	-0.835979	0.403167	0.574962	USF2	protein_coding	0.409196	-0.0365152
ENSG00000070087	4921.07	0.200268	0.115166	1.73895	0.0820432	0.184751	PFN2	protein_coding	0.0148514	0.107502
ENSG00000141699	4918.75	0.140182	0.0343067	4.08614	4.39e-05	0.000379964	FAM134C	protein_coding	2.48e-05	0.185011
ENSG00000156966	4916.75	-0.415487	0.129555	-3.20702	0.00134116	0.00685016	B3GNT7	protein_coding	0.540532	-0.027082
ENSG00000196367	4916.65	0.111141	0.0588969	1.88704	0.0591555	0.143896	TRRAP	protein_coding	0.0479335	0.087375
ENSG00000134108	4916.5	-0.0292562	0.0406824	-0.719137	0.472056	0.637273	ARL8B	protein_coding	0.889566	-0.00614547
ENSG00000197006	4915.35	0.0588752	0.0512929	1.14782	0.251041	0.416065	METTL9	protein_coding	0.0711661	0.0797345
ENSG00000127324	4915.23	0.511929	0.1928	2.65523	0.00792541	0.0292178	TSPAN8	protein_coding	0.00171179	-0.138137
ENSG00000196961	4910.35	0.116928	0.0421176	2.77622	0.0054995	0.0216742	AP2A1	protein_coding	0.000850115	0.146844
ENSG00000125505	4910.23	0.0920246	0.0530051	1.73615	0.0825378	0.185629	MBOAT7	protein_coding	0.0193969	0.103193
ENSG00000141867	4909.59	0.0292419	0.0426123	0.686231	0.492568	0.654856	BRD4	protein_coding	0.117703	0.0691599
ENSG00000183020	4909.47	-0.240652	0.0446149	-5.39399	6.89e-08	1.36e-06	AP2A2	protein_coding	1.72e-08	-0.245704
ENSG00000047315	4906.56	-0.0218488	0.0402475	-0.54286	0.587226	0.732886	POLR2B	protein_coding	0.8602	0.00779475
ENSG00000177575	4905.72	-0.174408	0.111786	-1.5602	0.118712	0.24367	CD163	protein_coding	0.448733	0.0335181
ENSG00000115561	4905.7	-0.0558776	0.0374379	-1.49254	0.135558	0.268154	CHMP3	protein_coding	0.185492	-0.0585502
ENSG00000250722	4905.62	-0.742806	0.0971874	-7.64303	2.12e-14	1.86e-12	SEPP1	protein_coding	8.13e-17	-0.356467
ENSG00000065613	4904.52	0.0763557	0.0550895	1.38603	0.165738	0.310446	SLK	protein_coding	0.255286	0.0503174
ENSG00000087087	4902.71	0.0837715	0.0416171	2.01291	0.0441238	0.11458	SRRT	protein_coding	0.00158325	0.139133
ENSG00000143252	4900.48	-0.158556	0.0475608	-3.33376	0.000856798	0.00471158	SDHC	protein_coding	0.00448699	-0.125276
ENSG00000071626	4899.65	0.0900337	0.0339892	2.64889	0.00807558	0.0296828	DAZAP1	protein_coding	3.44e-05	0.181806
ENSG00000108175	4898.93	-0.220604	0.0546982	-4.0331	5.5e-05	0.00046107	ZMIZ1	protein_coding	0.000884982	-0.146357
ENSG00000110422	4896.2	-0.234646	0.0453731	-5.17148	2.32e-07	4e-06	HIPK3	protein_coding	4.28e-06	-0.201391
ENSG00000149357	4893.76	-0.0291157	0.047722	-0.610111	0.541789	0.696858	LAMTOR1	protein_coding	0.369036	-0.0397413
ENSG00000065534	4893.05	0.0396457	0.0846799	0.468184	0.639653	0.771715	MYLK	protein_coding	0.596175	0.02345
ENSG00000150459	4888.82	-0.0726673	0.0495623	-1.46618	0.142599	0.278336	SAP18	protein_coding	0.0198836	-0.102786
ENSG00000070614	4887.05	-0.142052	0.0562104	-2.52714	0.0114995	0.0395301	NDST1	protein_coding	0.399001	-0.0373154
ENSG00000204217	4887.04	-0.0304184	0.0454762	-0.668887	0.503567	0.664516	BMPR2	protein_coding	0.68815	-0.0177627
ENSG00000090006	4885.3	-0.138892	0.0843082	-1.64744	0.0994683	0.21374	LTBP4	protein_coding	0.280463	-0.0477407
ENSG00000106683	4883.54	0.533393	0.0639729	8.3378	7.57e-17	1.09e-14	LIMK1	protein_coding	8.94e-25	0.432306
ENSG00000242574	4880.46	-0.31527	0.0937376	-3.36333	0.000770091	0.00432105	HLA-DMB	protein_coding	0.0300017	-0.095824
ENSG00000198563	4879.22	-0.1623	0.0755771	-2.14748	0.0317552	0.0884378	DDX39B	protein_coding	0.063801	-0.0818993
ENSG00000074370	4876.39	0.0138023	0.111924	0.123318	0.901855	0.945526	ATP2A3	protein_coding	0.0342144	-0.0935146
ENSG00000090104	4873.81	-0.139694	0.110755	-1.26129	0.207204	0.36434	RGS1	protein_coding	0.346439	0.0416526
ENSG00000085662	4872.23	0.242908	0.109989	2.20848	0.0272108	0.0781982	AKR1B1	protein_coding	0.00656494	0.119868
ENSG00000128524	4870.52	0.169061	0.0557036	3.03501	0.00240528	0.0110676	ATP6V1F	protein_coding	2.68e-06	0.205514
[truncated: 51,318 more rows]

## Sheet: limma
gene_id	baseMean	log2FoldChange	lfcSE	stat	pvalue	padj	gene_name	gene_biotype	cor_pvalue	correlation
ENSG00000198804	473351	0.0618235	0.0796455	0.776233	0.437611	0.606976	MT-CO1	protein_coding	0.714775	0.0161734
ENSG00000168878	447595	-1.0404	0.167365	-6.21635	5.09e-10	1.75e-08	SFTPB	protein_coding	3.63e-14	-0.326007
ENSG00000198886	367606	0.0317727	0.0835189	0.380425	0.70363	0.818846	MT-ND4	protein_coding	0.88062	0.00664689
ENSG00000211896	302108	0.0631307	0.152833	0.41307	0.679556	0.801424	IGHG1	IG_C_gene	0.616487	0.0221637
ENSG00000075624	281553	0.315197	0.0440826	7.15016	8.67e-13	5.37e-11	ACTB	protein_coding	6.73e-23	0.416102
ENSG00000210082	274911	0.232698	0.0868925	2.678	0.00740636	0.0276671	MT-RNR2	Mt_rRNA	0.00389817	0.127225
ENSG00000198938	234085	0.170444	0.0841393	2.02573	0.0427924	0.111813	MT-CO3	protein_coding	0.000712965	0.14896
ENSG00000087086	220305	-0.433312	0.0794003	-5.45731	4.83e-08	9.88e-07	FTL	protein_coding	2.36e-06	-0.206641
ENSG00000156508	212182	-0.184675	0.0635799	-2.90461	0.00367713	0.0156561	EEF1A1	protein_coding	0.000293265	-0.159246
ENSG00000198712	194479	0.129909	0.0829009	1.56704	0.117106	0.241322	MT-CO2	protein_coding	0.013	0.109598
ENSG00000019582	191575	-0.310124	0.0931357	-3.32981	0.000869058	0.00476421	CD74	protein_coding	0.0299943	-0.0958283
ENSG00000211592	189124	-0.0243709	0.144088	-0.169139	0.865688	0.923946	IGKC	IG_C_gene	0.73129	-0.0151981
ENSG00000211895	175993	-0.332274	0.143751	-2.31147	0.0208071	0.063403	IGHA1	IG_C_gene	0.00909547	-0.115064
ENSG00000198727	174075	0.0852082	0.0857091	0.994155	0.320147	0.492467	MT-CYB	protein_coding	0.402916	0.0370067
ENSG00000185303	172422	-0.799552	0.198469	-4.02861	5.61e-05	0.00046834	SFTPA2	protein_coding	0.00400377	-0.126857
ENSG00000184009	168491	0.303601	0.0470904	6.44719	1.14e-10	4.5e-09	ACTG1	protein_coding	6.34e-15	0.335065
ENSG00000115414	159614	0.565952	0.107653	5.25719	1.46e-07	2.65e-06	FN1	protein_coding	6.51e-09	0.25266
ENSG00000133112	157780	-0.211664	0.0736027	-2.87577	0.00403046	0.0169046	TPT1	protein_coding	0.000937019	-0.145662
ENSG00000108821	157409	0.64426	0.121427	5.30574	1.12e-07	2.1e-06	COL1A1	protein_coding	7.73e-14	0.321977
ENSG00000198763	156588	0.0705579	0.0887671	0.794866	0.426692	0.59699	MT-ND2	protein_coding	0.0368336	0.0921985
ENSG00000166710	151884	0.042587	0.0719203	0.592141	0.553756	0.706323	B2M	protein_coding	0.19257	0.0576223
ENSG00000198888	138388	-0.0242226	0.0876651	-0.276309	0.782311	0.871279	MT-ND1	protein_coding	0.974727	-0.00140212
ENSG00000198899	130481	0.0985193	0.0838803	1.17452	0.240186	0.403934	MT-ATP6	protein_coding	0.0185853	0.103893
ENSG00000122852	130339	-0.785022	0.200339	-3.91846	8.91e-05	0.000691501	SFTPA1	protein_coding	0.00276819	-0.131861
ENSG00000198786	117166	-0.108102	0.0925024	-1.16864	0.242547	0.40658	MT-ND5	protein_coding	0.133088	-0.0664053
ENSG00000234745	113936	0.160538	0.0828567	1.93754	0.0526789	0.131299	HLA-B	protein_coding	0.00296381	0.130948
ENSG00000111640	112695	0.502013	0.0731935	6.85871	6.95e-12	3.55e-10	GAPDH	protein_coding	1.28e-21	0.404539
ENSG00000168542	109470	0.470524	0.115744	4.06519	4.8e-05	0.000409488	COL3A1	protein_coding	4.13e-09	0.255843
ENSG00000157765	97167.6	-0.305338	0.132895	-2.29758	0.0215857	0.0652729	SLC34A2	protein_coding	0.0358019	-0.0927071
ENSG00000164692	96702.9	0.507509	0.109911	4.61744	3.88e-06	4.68e-05	COL1A2	protein_coding	6.11e-10	0.268798
ENSG00000197746	96065.9	-0.0989926	0.0511916	-1.93377	0.0531418	0.132243	PSAP	protein_coding	0.284383	-0.0473538
ENSG00000074800	95170.7	0.325745	0.0561692	5.79934	6.66e-09	1.69e-07	ENO1	protein_coding	1.85e-12	0.304404
ENSG00000167658	92909.7	-0.0867387	0.0547444	-1.58443	0.113096	0.235127	EEF2	protein_coding	0.589012	-0.0239083
ENSG00000205542	92174.2	0.00947275	0.0699475	0.135426	0.892275	0.939979	TMSB4X	protein_coding	0.0581611	0.0837008
ENSG00000161016	88178.4	0.0248087	0.075429	0.328901	0.74223	0.843788	RPL8	protein_coding	0.0224363	0.100782
ENSG00000086548	86778.6	-0.201116	0.137049	-1.46747	0.142248	0.277852	CEACAM6	protein_coding	0.0115081	-0.111488
ENSG00000100316	84981.7	-0.199236	0.0549538	-3.62552	0.000288379	0.00188456	RPL3	protein_coding	0.00963547	-0.114196
ENSG00000231500	82665	-0.218547	0.0876038	-2.49472	0.0126057	0.0425207	RPS18	protein_coding	0.323961	-0.0436341
ENSG00000206503	81587.1	0.256484	0.0754164	3.4009	0.000671648	0.00384652	HLA-A	protein_coding	2.8e-05	0.183818
ENSG00000204525	79156.3	0.0882979	0.0734674	1.20187	0.229416	0.391196	HLA-C	protein_coding	0.0291019	0.096353
ENSG00000197956	78606.5	0.678813	0.0971295	6.98874	2.77e-12	1.57e-10	S100A6	protein_coding	1.25e-15	0.343223
ENSG00000070756	78012.4	0.182089	0.0641805	2.83714	0.0045519	0.0186255	PABPC1	protein_coding	2.01e-05	0.187063
ENSG00000131400	77666	-0.714665	0.150878	-4.73671	2.17e-06	2.82e-05	NAPSA	protein_coding	1.63e-07	-0.22872
ENSG00000204287	76259.9	-0.226005	0.0986474	-2.29104	0.0219612	0.0660717	HLA-DRA	protein_coding	0.119934	-0.0687436
ENSG00000142541	75492.9	-0.221555	0.0671942	-3.29723	0.000976431	0.00524284	RPL13A	protein_coding	0.0014521	-0.140228
ENSG00000137154	74254.6	-0.118292	0.0775485	-1.52539	0.127162	0.256077	RPS6	protein_coding	0.0618041	-0.0825215
ENSG00000117984	74024.1	-0.192166	0.069514	-2.76442	0.0057024	0.0223227	CTSD	protein_coding	0.153432	-0.0631174
ENSG00000164733	73130.8	0.113642	0.0671616	1.69207	0.0906326	0.199218	CTSB	protein_coding	0.00203546	0.135906
ENSG00000034510	71839.6	0.5227	0.0720065	7.25907	3.9e-13	2.6e-11	TMSB10	protein_coding	7.65e-21	0.397281
ENSG00000149925	70120.2	0.394701	0.0616716	6.40005	1.55e-10	5.91e-09	ALDOA	protein_coding	3.73e-13	0.313406
ENSG00000096384	68704.8	-0.0305387	0.0486135	-0.628193	0.529877	0.68684	HSP90AB1	protein_coding	0.190468	0.0578952
ENSG00000089157	67640.3	0.0668886	0.0680734	0.982596	0.325806	0.498407	RPLP0	protein_coding	0.0559918	0.0844324
ENSG00000147403	67536	0.0606875	0.0622192	0.975382	0.329371	0.502425	RPL10	protein_coding	0.621411	0.0218548
ENSG00000067225	67455.4	0.416402	0.0542277	7.67877	1.61e-14	1.44e-12	PKM	protein_coding	8.52e-15	0.333547
ENSG00000185624	66223.7	0.0365059	0.0506469	0.720792	0.471038	0.636404	P4HB	protein_coding	0.110061	0.070634
ENSG00000100345	65422.4	0.258719	0.0592969	4.36311	1.28e-05	0.000133057	MYH9	protein_coding	2.11e-07	0.226678
ENSG00000096088	64572.1	-3.48023	0.271905	-12.7995	1.65e-37	5.83e-34	PGC	protein_coding	5.85e-16	-0.346977
ENSG00000198034	62578.1	-0.056855	0.0602844	-0.943114	0.345623	0.51902	RPS4X	protein_coding	0.673598	-0.018641
ENSG00000149273	62250.9	-0.0189066	0.0756338	-0.249975	0.802607	0.884482	RPS3	protein_coding	0.188551	-0.058146
ENSG00000113140	62137.8	0.310552	0.0856017	3.62787	0.000285772	0.00187053	SPARC	protein_coding	0.000144279	0.167033
ENSG00000108679	59925.4	0.0714562	0.0696215	1.02635	0.304725	0.476176	LGALS3BP	protein_coding	0.0177242	0.104664
ENSG00000125730	58205	-0.546668	0.118959	-4.59545	4.32e-06	5.13e-05	C3	protein_coding	1.67e-08	-0.245912
ENSG00000137818	57701.8	-0.18253	0.063981	-2.85287	0.00433258	0.0179099	RPLP1	protein_coding	0.00215745	-0.135148
ENSG00000170421	57597.1	0.416959	0.0783009	5.32508	1.01e-07	1.9e-06	KRT8	protein_coding	7.53e-09	0.251631
ENSG00000179218	57359	-0.00244376	0.0418478	-0.0583965	0.953433	0.975524	CALR	protein_coding	0.243465	0.051588
ENSG00000158710	56892.2	0.0767821	0.0593868	1.29291	0.19604	0.350041	TAGLN2	protein_coding	0.00771266	0.117515
ENSG00000174444	55534.1	-0.169172	0.0556063	-3.04233	0.00234758	0.0108597	RPL4	protein_coding	0.0339786	-0.0936373
ENSG00000087460	55319.5	-0.14793	0.0557746	-2.65228	0.00799493	0.0294421	GNAS	protein_coding	0.860514	-0.00777705
ENSG00000196924	55288.8	0.321786	0.0788285	4.0821	4.46e-05	0.000385644	FLNA	protein_coding	1.91e-05	0.187509
ENSG00000142534	54988.5	-0.173693	0.065117	-2.66739	0.00764427	0.0283788	RPS11	protein_coding	0.00284955	-0.131474
ENSG00000211899	54973	-0.114393	0.16582	-0.689861	0.490281	0.652933	IGHM	IG_C_gene	0.155466	-0.0628073
ENSG00000084234	54849.6	-0.135043	0.0637422	-2.11858	0.0341262	0.093484	APLP2	protein_coding	0.0721873	-0.0794491
ENSG00000139644	54604.9	-0.00255259	0.0427012	-0.059778	0.952332	0.974936	TMBIM6	protein_coding	0.607153	-0.0227525
ENSG00000166598	53952.4	-0.00802764	0.0572409	-0.140243	0.888468	0.937607	HSP90B1	protein_coding	0.921435	-0.00436506
ENSG00000197249	53775.1	0.156125	0.144405	1.08116	0.279627	0.448944	SERPINA1	protein_coding	0.482422	0.0310806
ENSG00000175899	53277.2	-0.622716	0.0894615	-6.96072	3.39e-12	1.87e-10	A2M	protein_coding	2.19e-08	-0.243944
ENSG00000080824	53212.6	0.128174	0.0558278	2.29588	0.0216828	0.0654547	HSP90AA1	protein_coding	0.00184301	0.137189
ENSG00000142937	52892	-0.0988399	0.0687006	-1.4387	0.150234	0.288964	RPS8	protein_coding	0.454801	-0.0330717
ENSG00000109971	52337.4	0.0805487	0.0563612	1.42915	0.15296	0.2927	HSPA8	protein_coding	0.0582037	0.0836866
ENSG00000185499	51421.8	-0.359036	0.102985	-3.48629	0.000489767	0.00294997	MUC1	protein_coding	3.65e-05	-0.181205
ENSG00000168484	51363.4	-1.79897	0.243183	-7.39759	1.39e-13	1.01e-11	SFTPC	protein_coding	4.5e-08	-0.238584
ENSG00000204628	51210.4	-0.0532327	0.059499	-0.894682	0.370957	0.544385	GNB2L1	protein_coding	0.952782	-0.00262074
ENSG00000108298	49703.6	0.0131064	0.0546176	0.239967	0.810356	0.889558	RPL19	protein_coding	0.276298	0.0481557
ENSG00000164924	48371.3	0.388145	0.0514451	7.54484	4.53e-14	3.68e-12	YWHAZ	protein_coding	1.88e-16	0.352466
ENSG00000198840	48120.6	-0.0467088	0.078835	-0.592487	0.553524	0.70616	MT-ND3	protein_coding	0.692718	-0.0174885
ENSG00000110321	48041.1	0.00830627	0.037511	0.221435	0.824754	0.898395	EIF4G2	protein_coding	0.661919	0.0193512
ENSG00000044574	47763.7	-0.0528447	0.0466529	-1.13272	0.257332	0.423689	HSPA5	protein_coding	0.861547	-0.00771891
ENSG00000148303	47656.1	-0.0575764	0.0646493	-0.890596	0.373146	0.54642	RPL7A	protein_coding	0.673744	-0.0186321
ENSG00000135404	46964	-0.0514615	0.0592002	-0.869281	0.384694	0.557284	CD63	protein_coding	0.451183	-0.0333374
ENSG00000163399	46171.8	-0.330838	0.0668096	-4.95195	7.35e-07	1.1e-05	ATP1A1	protein_coding	3.77e-05	-0.180899
ENSG00000162896	45995.9	-1.08362	0.190162	-5.69841	1.21e-08	2.92e-07	PIGR	protein_coding	6.87e-07	-0.21712
ENSG00000182718	45355.1	0.494827	0.0716679	6.90444	5.04e-12	2.69e-10	ANXA2	protein_coding	1.81e-11	0.290981
ENSG00000198695	44228.3	-0.151405	0.100901	-1.50053	0.133477	0.265256	MT-ND6	protein_coding	0.0850375	-0.0761113
ENSG00000167526	44140.5	-0.0390127	0.067408	-0.578754	0.562755	0.713468	RPL13	protein_coding	0.99399	0.000333394
ENSG00000211897	43864.5	0.195602	0.150218	1.30212	0.192874	0.346056	IGHG3	IG_C_gene	0.661058	0.0194037
ENSG00000204592	43563	-0.1533	0.0629525	-2.43516	0.014885	0.0484507	HLA-E	protein_coding	0.100693	-0.0725556
ENSG00000196126	43324.2	-0.260858	0.101121	-2.57967	0.00988958	0.0349995	HLA-DRB1	protein_coding	0.0341815	-0.0935317
ENSG00000138326	42623.1	-0.027306	0.0650223	-0.419948	0.674523	0.798029	RPS24	protein_coding	0.600574	0.0231698
ENSG00000134333	42335.9	0.437469	0.0660041	6.62791	3.4e-11	1.49e-09	LDHA	protein_coding	1.2e-14	0.331778
ENSG00000105193	41823.3	-0.00388545	0.0776375	-0.0500461	0.960086	0.978744	RPS16	protein_coding	0.084131	-0.0763329
ENSG00000140988	41821.9	-0.0260415	0.0615172	-0.42332	0.672062	0.796426	RPS2	protein_coding	0.291249	0.0466849
ENSG00000172757	41149.8	0.226516	0.0398257	5.68768	1.29e-08	3.08e-07	CFL1	protein_coding	1.21e-12	0.306813
ENSG00000127022	41062.3	-0.123495	0.0489517	-2.52278	0.011643	0.0399258	CANX	protein_coding	0.020809	-0.102035
ENSG00000122406	41023.9	-0.101197	0.0665554	-1.52049	0.128389	0.257936	RPL5	protein_coding	0.195434	-0.0572538
ENSG00000008988	40858.1	-0.0106602	0.0629726	-0.169284	0.865573	0.923938	RPS20	protein_coding	0.366189	0.039978
ENSG00000111057	39880	0.3626	0.0784701	4.62087	3.82e-06	4.62e-05	KRT18	protein_coding	2.11e-08	0.244217
ENSG00000153395	39522.4	-0.254517	0.105899	-2.4034	0.0162434	0.0520089	LPCAT1	protein_coding	0.0207752	-0.102062
ENSG00000092841	39198.9	0.131209	0.0565691	2.31944	0.020371	0.0623678	MYL6	protein_coding	1.94e-05	0.187383
ENSG00000171345	38817.1	0.808657	0.0947604	8.5337	1.42e-17	2.3e-15	KRT19	protein_coding	5.54e-20	0.389029
ENSG00000135821	38616.8	-0.235105	0.0594287	-3.95608	7.62e-05	0.000606159	GLUL	protein_coding	0.00584707	-0.121536
ENSG00000105372	38146.5	-0.102616	0.0718552	-1.4281	0.153265	0.293232	RPS19	protein_coding	0.62991	-0.021324
ENSG00000105388	38009.1	0.204189	0.205539	0.993434	0.320499	0.492821	CEACAM5	protein_coding	0.808287	0.0107386
ENSG00000187514	38001.2	0.0611409	0.0415294	1.47223	0.140958	0.276032	PTMA	protein_coding	0.00725503	0.118413
ENSG00000166441	37972.8	-0.0566428	0.0694878	-0.815148	0.414988	0.586087	RPL27A	protein_coding	0.67602	-0.0184943
ENSG00000117983	37930.5	-0.286911	0.230805	-1.24309	0.213835	0.372181	MUC5B	protein_coding	0.883689	0.00647477
ENSG00000142192	37752.5	0.061111	0.0594643	1.02769	0.304094	0.475544	APP	protein_coding	0.0348031	0.0932116
ENSG00000135480	36868.6	0.401915	0.0997077	4.03093	5.56e-05	0.00046472	KRT7	protein_coding	1.05e-07	0.232106
ENSG00000145592	36465.8	-0.0193288	0.0662097	-0.291934	0.770337	0.86299	RPL37	protein_coding	0.362324	0.0403012
ENSG00000026025	36356.5	0.283043	0.0758526	3.73148	0.000190358	0.00132258	VIM	protein_coding	1.12e-05	0.192604
ENSG00000197756	36234.6	-0.0808893	0.0613725	-1.31801	0.187502	0.339194	RPL37A	protein_coding	0.649115	-0.0201355
ENSG00000170889	36002.9	-0.142513	0.0655767	-2.17323	0.0297628	0.0839867	RPS9	protein_coding	0.00261231	-0.132632
ENSG00000211893	35856.5	0.201621	0.141826	1.42161	0.155139	0.295827	IGHG2	IG_C_gene	0.627618	0.0214668
ENSG00000163359	35727.5	0.314229	0.0973606	3.22747	0.00124889	0.00645163	COL6A3	protein_coding	0.000122562	0.168775
ENSG00000265972	35540.6	-0.00767658	0.0831239	-0.092351	0.926419	0.960336	TXNIP	protein_coding	0.85327	0.00818548
ENSG00000115677	35456.1	0.0457551	0.0439861	1.04022	0.298239	0.469341	HDLBP	protein_coding	0.174493	0.0600455
ENSG00000084207	35433.8	-0.301093	0.075091	-4.00971	6.08e-05	0.000500889	GSTP1	protein_coding	1.49e-07	-0.229408
ENSG00000164587	34864.5	-0.120352	0.0751691	-1.60109	0.109357	0.22934	RPS14	protein_coding	0.299933	-0.0458538
ENSG00000142676	34564.8	-0.135615	0.0514805	-2.63431	0.00843096	0.0307319	RPL11	protein_coding	0.0441606	-0.0888977
ENSG00000167004	34531	-0.191016	0.0646967	-2.95248	0.00315231	0.0137993	PDIA3	protein_coding	0.0361245	-0.0925467
ENSG00000112306	33937.3	-0.171801	0.0622512	-2.75979	0.00578377	0.0225712	RPS12	protein_coding	0.0277916	-0.097149
ENSG00000196230	33208.9	0.198927	0.0589593	3.37397	0.000740929	0.00418102	TUBB	protein_coding	5.22e-08	0.237474
ENSG00000177954	32933	-0.146119	0.0638118	-2.28985	0.02203	0.0662177	RPS27	protein_coding	0.0168818	-0.105452
ENSG00000071082	32882.1	-0.0773178	0.0685585	-1.12776	0.25942	0.425998	RPL31	protein_coding	0.259663	-0.0498572
ENSG00000108107	32767.1	-0.0675184	0.0645826	-1.04546	0.295812	0.466674	RPL28	protein_coding	0.884138	0.00644961
ENSG00000144713	32664.3	-0.0435873	0.0661221	-0.659195	0.509771	0.670358	RPL32	protein_coding	0.721518	0.0157743
ENSG00000143153	32581.3	-0.424565	0.0974633	-4.35615	1.32e-05	0.000136865	ATP1B1	protein_coding	2.05e-05	-0.186855
ENSG00000115884	32542	0.0797136	0.0768006	1.03793	0.299303	0.470399	SDC1	protein_coding	0.155246	0.0628406
ENSG00000122566	32536.8	0.0894574	0.033542	2.66703	0.00765259	0.0283969	HNRNPA2B1	protein_coding	0.000355956	0.157056
ENSG00000156482	32384.9	0.0237473	0.0602742	0.393988	0.69359	0.811564	RPL30	protein_coding	0.0715102	0.079638
ENSG00000143761	32347.5	0.00284976	0.0422096	0.0675145	0.946172	0.971991	ARF1	protein_coding	0.555741	0.0260721
ENSG00000197958	32150.7	-0.0165006	0.0698515	-0.236224	0.813258	0.891327	RPL12	protein_coding	0.0856634	0.0759595
ENSG00000118785	32121.3	0.617129	0.154348	3.99829	6.38e-05	0.000521149	SPP1	protein_coding	4.77e-07	0.220123
ENSG00000147065	32098.7	0.0218255	0.065394	0.333754	0.738566	0.841294	MSN	protein_coding	0.107126	0.0712216
ENSG00000102144	32063.7	0.490029	0.0680104	7.20521	5.8e-13	3.72e-11	PGK1	protein_coding	2.4e-12	0.302902
ENSG00000131469	31706.2	0.0708054	0.0757798	0.934358	0.350119	0.523341	RPL27	protein_coding	0.0339149	0.0936706
ENSG00000125691	31614.1	-0.034201	0.0548875	-0.623111	0.533211	0.689504	RPL23	protein_coding	0.712217	-0.0163252
ENSG00000174748	31591.8	-0.126112	0.0569186	-2.21566	0.026715	0.0770449	RPL15	protein_coding	0.0112392	-0.111852
ENSG00000245532	31525.7	-0.0637894	0.101443	-0.628817	0.529469	0.686578	NEAT1	lincRNA	0.335393	-0.0426157
ENSG00000177600	31524.8	-0.0664596	0.0583276	-1.13942	0.254528	0.420046	RPLP2	protein_coding	0.954108	-0.00254704
ENSG00000116133	31455.1	-0.474135	0.0676532	-7.00832	2.41e-12	1.38e-10	DHCR24	protein_coding	2.1e-12	-0.303668
ENSG00000030582	31292.2	-0.113959	0.0527053	-2.16219	0.0306037	0.0857784	GRN	protein_coding	0.48128	-0.0311616
ENSG00000143933	31162.9	0.249024	0.0573484	4.3423	1.41e-05	0.000144616	CALM2	protein_coding	2.88e-06	0.204904
ENSG00000119655	31098.6	-0.522768	0.100271	-5.21353	1.85e-07	3.25e-06	NPC2	protein_coding	3.65e-05	-0.181212
ENSG00000106541	30902.6	-0.10869	0.137141	-0.792544	0.428044	0.598225	AGR2	protein_coding	0.0314884	-0.0949791
ENSG00000182492	30740.8	0.198471	0.0838563	2.3668	0.0179429	0.0564047	BGN	protein_coding	0.00907656	0.115095
ENSG00000013588	30728.4	-0.0516527	0.102546	-0.503703	0.61447	0.753039	GPRC5A	protein_coding	0.388381	-0.038162
ENSG00000124942	30676.5	0.16469	0.0932497	1.76612	0.0773758	0.176638	AHNAK	protein_coding	0.128586	0.0671844
ENSG00000092820	30616.5	-0.00616633	0.0634278	-0.0972181	0.922553	0.958144	EZR	protein_coding	0.947785	0.00289848
ENSG00000211459	30492.8	0.269748	0.083232	3.24092	0.00119146	0.00619978	MT-RNR1	Mt_rRNA	3.91e-05	0.180531
ENSG00000063177	30378.8	-0.0890965	0.0635314	-1.4024	0.160796	0.303645	RPL18	protein_coding	0.499126	-0.0299065
ENSG00000132465	30274.6	-0.631613	0.137736	-4.58568	4.53e-06	5.35e-05	IGJ	protein_coding	1.78e-06	-0.209058
ENSG00000167978	30054.8	-0.101319	0.059354	-1.70703	0.0878173	0.19453	SRRM2	protein_coding	0.21388	-0.0549709
ENSG00000167996	29978.4	-0.078152	0.0609315	-1.28262	0.199625	0.354455	FTH1	protein_coding	0.760146	-0.0135112
ENSG00000083845	29774.3	-0.112121	0.0796291	-1.40804	0.159119	0.301367	RPS5	protein_coding	0.176277	-0.0597982
ENSG00000150991	29770.1	0.205323	0.0384224	5.34384	9.1e-08	1.73e-06	UBC	protein_coding	4.87e-08	0.238006
ENSG00000108654	29498.4	-0.0637847	0.0328236	-1.94325	0.0519854	0.130072	DDX5	protein_coding	0.148979	-0.0638072
ENSG00000104419	29491	0.480214	0.0906061	5.30002	1.16e-07	2.16e-06	NDRG1	protein_coding	3.25e-08	0.241019
ENSG00000136156	29399.3	-0.144286	0.0572872	-2.51864	0.0117809	0.0403137	ITM2B	protein_coding	0.126917	-0.0674787
ENSG00000116260	29394	0.000793336	0.0734691	0.0107982	0.991384	0.994679	QSOX1	protein_coding	0.433287	0.03467
ENSG00000167642	29058	0.208386	0.0673718	3.09308	0.0019809	0.00944213	SPINT2	protein_coding	0.0630307	0.0821374
ENSG00000129538	28828.5	-0.891132	0.117251	-7.60023	2.96e-14	2.51e-12	RNASE1	protein_coding	7.69e-09	-0.25148
ENSG00000198755	28661.6	-0.232178	0.0659366	-3.52123	0.000429551	0.00263963	RPL10A	protein_coding	0.00333269	-0.129365
ENSG00000163931	28581.5	-0.119953	0.0690188	-1.73797	0.0822157	0.185027	TKT	protein_coding	0.359136	-0.0405694
ENSG00000103811	28539.1	-1.18623	0.112445	-10.5494	5.11e-26	3.41e-23	CTSH	protein_coding	2.5e-15	-0.339781
ENSG00000163191	28480.8	0.364775	0.0641041	5.69035	1.27e-08	3.04e-07	S100A11	protein_coding	1.55e-12	0.305399
ENSG00000108518	28320.7	0.109868	0.0432537	2.54008	0.0110828	0.0383759	PFN1	protein_coding	1.19e-05	0.192024
ENSG00000141367	28283.1	0.0574145	0.0422531	1.35882	0.174203	0.321998	CLTC	protein_coding	0.0819111	0.0768836
ENSG00000182774	28162.7	-0.0638892	0.0638302	-1.00092	0.316863	0.489132	RPS17L	protein_coding	0.283371	-0.0474534
ENSG00000111669	28019.1	0.360399	0.0597235	6.03446	1.59e-09	4.78e-08	TPI1	protein_coding	7.34e-14	0.322259
ENSG00000132475	27688.9	0.182608	0.0398504	4.58234	4.6e-06	5.42e-05	H3F3B	protein_coding	1.31e-07	0.230444
ENSG00000115053	27538.5	0.0424287	0.0439596	0.965174	0.334458	0.507984	NCL	protein_coding	0.0172185	0.105133
ENSG00000147604	27533.3	-0.0849853	0.0662543	-1.28271	0.199592	0.354427	RPL7	protein_coding	0.678765	0.0183283
ENSG00000172270	27487.1	0.123644	0.0548532	2.25409	0.0241908	0.0712659	BSG	protein_coding	6.45e-05	0.17548
ENSG00000168036	27301.1	0.274899	0.0571353	4.81136	1.5e-06	2.05e-05	CTNNB1	protein_coding	8.55e-06	0.195096
ENSG00000139329	27174.8	0.171756	0.0956645	1.7954	0.0725893	0.168078	LUM	protein_coding	0.245581	0.0513575
ENSG00000231389	27028.7	-0.393539	0.100021	-3.93456	8.33e-05	0.000653439	HLA-DPA1	protein_coding	0.00953069	-0.114361
ENSG00000165272	26948.9	-0.692735	0.136966	-5.0577	4.24e-07	6.85e-06	AQP3	protein_coding	2.24e-09	-0.260068
ENSG00000178209	26947.8	0.648866	0.0797285	8.13844	4e-16	5.02e-14	PLEC	protein_coding	3.24e-15	0.338475
ENSG00000005884	26804.9	0.742855	0.0898191	8.27057	1.33e-16	1.81e-14	ITGA3	protein_coding	1.13e-15	0.343729
ENSG00000196531	26692.2	-0.0549291	0.0463884	-1.18411	0.236369	0.399212	NACA	protein_coding	0.76076	-0.0134755
ENSG00000171863	26436	-0.0376926	0.0814864	-0.462563	0.643678	0.774967	RPS7	protein_coding	0.422722	0.0354717
ENSG00000067560	26405.9	0.0623249	0.037721	1.65226	0.0984812	0.212118	RHOA	protein_coding	0.0451546	0.0884863
ENSG00000143384	26389.5	0.148338	0.048036	3.08806	0.0020147	0.00958192	MCL1	protein_coding	0.00611767	0.120887
ENSG00000124145	26216.7	0.0923249	0.0701727	1.31568	0.188281	0.340181	SDC4	protein_coding	0.141991	0.0649222
ENSG00000130066	26108.1	0.0970406	0.0656047	1.47917	0.139094	0.273406	SAT1	protein_coding	0.243709	0.0515613
ENSG00000173812	25812.6	0.0781984	0.0404377	1.9338	0.0531376	0.13224	EIF1	protein_coding	0.415407	0.0360336
ENSG00000110651	25766.1	-0.287714	0.0528768	-5.4412	5.29e-08	1.07e-06	CD81	protein_coding	7.31e-07	-0.21661
ENSG00000168028	25752.7	-0.0972677	0.0753175	-1.29144	0.196553	0.350588	RPSA	protein_coding	0.62553	-0.0215972
ENSG00000089009	25605.9	-0.0784112	0.0518046	-1.51359	0.130129	0.260443	RPL6	protein_coding	0.537495	-0.0272853
ENSG00000102854	25531.9	-1.11567	0.207594	-5.37428	7.69e-08	1.49e-06	MSLN	protein_coding	0.00020365	-0.163293
ENSG00000165119	25203.8	0.0315244	0.0262331	1.20171	0.229477	0.391265	HNRNPK	protein_coding	0.0811434	0.0770769
ENSG00000114391	25198.5	-0.0739289	0.0707233	-1.04533	0.295872	0.466752	RPL24	protein_coding	0.932688	0.00373828
ENSG00000198959	25126.7	0.330938	0.0866255	3.82033	0.000133274	0.000979642	TGM2	protein_coding	0.00376677	0.127696
ENSG00000111716	25052.2	0.278249	0.0928513	2.99672	0.00272904	0.0122719	LDHB	protein_coding	0.140963	0.0650897
ENSG00000130402	24934.3	0.160013	0.0557031	2.87261	0.00407101	0.0170377	ACTN4	protein_coding	0.00502194	0.123697
ENSG00000117335	24849.1	-0.141754	0.0578025	-2.45238	0.0141914	0.0466964	CD46	protein_coding	0.0349613	-0.0931308
ENSG00000102265	24774	0.496681	0.0758297	6.54994	5.76e-11	2.4e-09	TIMP1	protein_coding	3.4e-16	0.349621
ENSG00000090382	24703.6	-0.313629	0.130402	-2.4051	0.0161681	0.0517998	LYZ	protein_coding	0.0461843	-0.088068
ENSG00000135486	24552.5	-0.0449838	0.0389904	-1.15372	0.248617	0.413304	HNRNPA1	protein_coding	0.85524	0.00807435
ENSG00000169100	24531.4	-0.0886407	0.0599142	-1.47946	0.139017	0.273308	SLC25A6	protein_coding	0.0321696	-0.0946033
ENSG00000185650	24316.8	0.176472	0.0698519	2.52637	0.0115249	0.0396041	ZFP36L1	protein_coding	0.000192122	0.163931
ENSG00000162909	24291.8	0.16936	0.0590203	2.86953	0.00411088	0.0171763	CAPN2	protein_coding	1.15e-05	0.19232
ENSG00000155660	24280.1	0.0547737	0.065984	0.830106	0.406479	0.578179	PDIA4	protein_coding	0.10108	0.0724734
ENSG00000009307	24274.2	-0.0665472	0.0411791	-1.61604	0.106085	0.224189	CSDE1	protein_coding	0.666011	-0.0191018
ENSG00000067167	24219.9	-0.0200892	0.0721811	-0.278317	0.780769	0.870231	TRAM1	protein_coding	0.824355	-0.00982293
ENSG00000212907	24214.5	0.0125691	0.0824602	0.152426	0.878851	0.931869	MT-ND4L	protein_coding	0.792898	-0.0116198
ENSG00000163682	24139.3	-0.00939903	0.0822844	-0.114226	0.909059	0.949679	RPL9	protein_coding	0.847485	-0.00851212
ENSG00000162244	24059.7	-0.0589063	0.0719961	-0.818188	0.41325	0.584321	RPL29	protein_coding	0.481989	0.0311113
ENSG00000110955	24046.2	-0.0277038	0.0549147	-0.504487	0.613919	0.752563	ATP5B	protein_coding	0.658457	0.0195626
ENSG00000044115	23937.2	0.0156875	0.0456493	0.343652	0.731108	0.836423	CTNNA1	protein_coding	0.107477	0.0711507
ENSG00000119888	23661.7	0.14955	0.0656533	2.27787	0.0227344	0.0678106	EPCAM	protein_coding	0.0227028	0.100584
ENSG00000089597	23569	0.0075254	0.0425457	0.176878	0.859604	0.920246	GANAB	protein_coding	0.992547	-0.000413408
ENSG00000105223	23452.5	-0.541963	0.073572	-7.36643	1.75e-13	1.26e-11	PLD3	protein_coding	1.38e-06	-0.211277
ENSG00000058262	23369.2	0.0879351	0.0401085	2.19243	0.0283486	0.0808393	SEC61A1	protein_coding	0.00383245	0.127459
ENSG00000118705	23291.6	-0.073909	0.0502723	-1.47017	0.141515	0.276902	RPN2	protein_coding	0.189358	-0.0580401
ENSG00000197747	23262.8	0.758262	0.0783254	9.68091	3.63e-22	1.22e-19	S100A10	protein_coding	1.57e-22	0.412817
ENSG00000114867	23234.7	0.115168	0.0498601	2.30981	0.0208984	0.0636003	EIF4G1	protein_coding	0.00294507	0.131033
ENSG00000181163	23202.8	0.0163101	0.0603845	0.270104	0.78708	0.874391	NPM1	protein_coding	0.396742	0.0374943
ENSG00000186468	23156.6	-0.134898	0.0616729	-2.18731	0.0287196	0.0817388	RPS23	protein_coding	0.107164	-0.0712141
ENSG00000148180	23154.2	-0.0295047	0.0734513	-0.401691	0.687912	0.80754	GSN	protein_coding	0.6634	0.0192608
ENSG00000142949	23108.8	0.0462132	0.0562366	0.821763	0.411212	0.582369	PTPRF	protein_coding	0.456121	0.032975
ENSG00000142089	22973.3	0.0950746	0.0677532	1.40325	0.160543	0.30335	IFITM3	protein_coding	0.00258752	0.132758
ENSG00000141753	22923.4	0.156851	0.0713724	2.19765	0.0279741	0.0799519	IGFBP4	protein_coding	0.111571	0.0703364
ENSG00000188846	22798.9	-0.0993109	0.0633411	-1.56787	0.11691	0.241052	RPL14	protein_coding	0.815811	-0.0103092
ENSG00000160789	22765.6	0.210344	0.0585476	3.5927	0.000327263	0.00209599	LMNA	protein_coding	7.17e-07	0.216764
ENSG00000160710	22759.5	0.0868452	0.0447411	1.94106	0.0522507	0.13056	ADAR	protein_coding	0.0231276	0.100273
ENSG00000106211	22729.6	0.42016	0.0772607	5.43821	5.38e-08	1.09e-06	HSPB1	protein_coding	6.45e-12	0.297137
ENSG00000112096	22597.6	0.0963554	0.0798726	1.20636	0.227678	0.388948	SOD2	protein_coding	0.252512	0.0506118
ENSG00000188157	22578	0.355215	0.0752518	4.72035	2.35e-06	3.02e-05	AGRN	protein_coding	6.98e-06	0.196958
ENSG00000039068	22567.2	0.178869	0.0672939	2.65803	0.00785989	0.0290261	CDH1	protein_coding	0.00119691	0.142648
ENSG00000189143	22517.6	0.310271	0.0729185	4.25504	2.09e-05	0.000202694	CLDN4	protein_coding	1.42e-06	0.21104
ENSG00000125868	22479	-0.286823	0.0593875	-4.82969	1.37e-06	1.89e-05	DSTN	protein_coding	4.18e-05	-0.179869
ENSG00000134871	22441	0.184011	0.0842628	2.18377	0.0289791	0.0822899	COL4A2	protein_coding	0.0101449	0.113416
ENSG00000167460	22374.9	0.416697	0.0583514	7.14117	9.25e-13	5.7e-11	TPM4	protein_coding	1.26e-12	0.306565
ENSG00000143947	22342.3	0.00517322	0.0576234	0.0897763	0.928465	0.961784	RPS27A	protein_coding	0.190629	0.0578741
ENSG00000240583	22252	0.056832	0.153436	0.370395	0.711088	0.823715	AQP1	protein_coding	0.202045	-0.0564184
ENSG00000104904	22241.4	0.129936	0.0478565	2.71511	0.00662537	0.0252094	OAZ1	protein_coding	0.000688368	0.149379
ENSG00000134419	22127.2	-0.0508081	0.0710051	-0.715556	0.474266	0.63943	RPS15A	protein_coding	0.345601	-0.041725
ENSG00000100201	22107.2	-0.27317	0.0431722	-6.32746	2.49e-10	9.14e-09	DDX17	protein_coding	1.38e-05	-0.1906
ENSG00000142173	22037.2	0.590146	0.0930575	6.34174	2.27e-10	8.4e-09	COL6A2	protein_coding	3.64e-12	0.300488
ENSG00000182899	22018.4	0.0217082	0.0644491	0.336827	0.736248	0.83971	RPL35A	protein_coding	0.0947358	0.0738527
ENSG00000196352	21995.2	-0.266648	0.105858	-2.51891	0.0117718	0.0402929	CD55	protein_coding	0.00880774	-0.115545
ENSG00000143549	21939.3	0.297055	0.0406058	7.31558	2.56e-13	1.78e-11	TPM3	protein_coding	1.58e-14	0.33036
ENSG00000118181	21916.9	-0.0525765	0.0531419	-0.989361	0.322487	0.494851	RPS25	protein_coding	0.413659	-0.0361687
ENSG00000140264	21898.2	-0.0491947	0.0644826	-0.762915	0.445514	0.614321	SERF2	protein_coding	0.00947832	-0.114444
ENSG00000145425	21741.9	-0.0280682	0.0860048	-0.326356	0.744155	0.845087	RPS3A	protein_coding	0.289777	-0.0468274
ENSG00000153187	21628.1	0.000883044	0.0359798	0.0245428	0.98042	0.98926	HNRNPU	protein_coding	0.173385	0.0601999
ENSG00000223865	21546	-0.375673	0.0953411	-3.94031	8.14e-05	0.000640816	HLA-DPB1	protein_coding	0.00319751	-0.129926
ENSG00000198363	21522	0.748334	0.106285	7.0408	1.91e-12	1.12e-10	ASPH	protein_coding	4.39e-11	0.285586
ENSG00000170315	21457.7	-0.0926095	0.0456377	-2.02923	0.0424346	0.111047	UBB	protein_coding	0.0119471	-0.110911
ENSG00000099194	21441.6	-0.108976	0.0925614	-1.17734	0.239059	0.40247	SCD	protein_coding	0.862413	0.0076701
ENSG00000115461	21301.8	0.193869	0.114144	1.69846	0.0894213	0.197279	IGFBP5	protein_coding	0.102327	0.0722105
ENSG00000120885	21190.7	-0.987488	0.132027	-7.47945	7.46e-14	5.86e-12	CLU	protein_coding	5.52e-12	-0.298058
ENSG00000168385	21144.2	0.0301419	0.0362337	0.831874	0.40548	0.577335	2022-09-02	protein_coding	0.513755	0.0288952
ENSG00000147676	21139.8	0.182594	0.0774897	2.35636	0.0184548	0.0576782	MAL2	protein_coding	0.0124181	0.110311
ENSG00000108953	21106.8	-0.0291953	0.0468022	-0.623803	0.532757	0.689266	YWHAE	protein_coding	0.968352	0.00175596
ENSG00000198242	21096.7	0.0129092	0.0556474	0.231983	0.816552	0.8934	RPL23A	protein_coding	0.767193	0.0131023
ENSG00000196878	21052.7	0.893882	0.101966	8.76644	1.84e-18	3.36e-16	LAMB3	protein_coding	3.74e-21	0.400202
ENSG00000136942	21023.1	0.104496	0.0787378	1.32714	0.184461	0.335453	RPL35	protein_coding	0.0025802	0.132796
ENSG00000213719	20959.4	0.252093	0.0530672	4.75045	2.03e-06	2.66e-05	CLIC1	protein_coding	7.78e-11	0.282035
ENSG00000187498	20917.5	0.176934	0.0841501	2.1026	0.035501	0.0964797	COL4A1	protein_coding	0.00201737	0.136021
ENSG00000183255	20876.8	0.211629	0.0514062	4.1168	3.84e-05	0.000339828	PTTG1IP	protein_coding	0.00021505	0.162695
ENSG00000160932	20853.8	0.256536	0.0983842	2.60749	0.00912091	0.0327483	LY6E	protein_coding	0.000373322	0.156514
ENSG00000196576	20851.3	0.0443368	0.0655095	0.6768	0.498533	0.660202	PLXNB2	protein_coding	0.366407	0.0399599
ENSG00000173801	20748.7	0.217821	0.067094	3.2465	0.00116833	0.00609731	JUP	protein_coding	2.34e-05	0.185565
ENSG00000198431	20742.1	0.0928853	0.134226	0.692007	0.488933	0.651746	TXNRD1	protein_coding	0.298689	0.0459719
ENSG00000174437	20575.7	0.0585265	0.0527364	1.10979	0.267088	0.435136	ATP2A2	protein_coding	0.492778	0.0303501
ENSG00000211892	20509	0.0176946	0.17103	0.103459	0.917598	0.955237	IGHG4	IG_C_gene	0.34719	0.0415879
ENSG00000125844	20271.1	-0.169228	0.0647486	-2.61362	0.00895894	0.0322732	RRBP1	protein_coding	0.0362209	-0.0924991
ENSG00000140564	20231.5	-0.177378	0.118595	-1.49566	0.134742	0.26691	FURIN	protein_coding	0.178547	-0.0594864
ENSG00000085063	20189.3	0.0695269	0.0746478	0.931399	0.351647	0.524749	CD59	protein_coding	0.993753	-0.000346552
ENSG00000143321	20148.9	0.197616	0.0529706	3.73066	0.000190977	0.00132629	HDGF	protein_coding	3.61e-05	0.181311
ENSG00000143819	20119.1	-0.734542	0.114172	-6.43364	1.25e-10	4.85e-09	EPHX1	protein_coding	6.44e-06	-0.197693
ENSG00000078369	19989.3	0.10794	0.0367931	2.93371	0.00334936	0.0145107	GNB1	protein_coding	0.00781322	0.117324
ENSG00000118680	19959.2	-0.00304923	0.0580802	-0.0525003	0.95813	0.977773	MYL12B	protein_coding	0.762798	0.0133572
ENSG00000211677	19848.4	-0.00530337	0.137179	-0.0386602	0.969161	0.983665	IGLC2	IG_C_gene	0.419409	-0.0357254
ENSG00000135046	19746.8	0.859834	0.118573	7.25153	4.12e-13	2.72e-11	ANXA1	protein_coding	1.11e-13	0.320043
ENSG00000086598	19692.2	0.119664	0.0565221	2.11712	0.0342498	0.0937281	TMED2	protein_coding	0.0544707	0.0849595
ENSG00000171858	19649.2	-0.122216	0.084784	-1.44149	0.149445	0.287838	RPS21	protein_coding	0.351419	-0.0412248
ENSG00000013364	19586.7	0.0571964	0.0659044	0.867869	0.385466	0.558134	MVP	protein_coding	0.0478476	0.0874085
ENSG00000047457	19480.8	0.118285	0.145716	0.811748	0.416936	0.587841	CP	protein_coding	0.804079	0.0109791
ENSG00000163902	19407.8	0.0730879	0.041874	1.74542	0.0809111	0.182803	RPN1	protein_coding	0.0671901	0.080879
ENSG00000101443	19391.1	-0.441543	0.118732	-3.71882	0.000200153	0.00138014	WFDC2	protein_coding	2.15e-05	-0.186393
ENSG00000136240	19170.4	0.221401	0.0516148	4.28949	1.79e-05	0.000177296	KDELR2	protein_coding	3.5e-05	0.181636
ENSG00000171557	19131.7	0.108439	0.244173	0.444109	0.656964	0.785393	FGG	protein_coding	0.0982129	-0.073088
ENSG00000011465	19091.1	-0.0317874	0.097039	-0.327574	0.743234	0.844535	DCN	protein_coding	0.118219	-0.0690631
ENSG00000131236	19065.2	0.135198	0.0409638	3.30044	0.000965341	0.00519973	CAP1	protein_coding	9.07e-06	0.194552
ENSG00000150093	19055.1	0.367694	0.0681313	5.39684	6.78e-08	1.34e-06	ITGB1	protein_coding	0.000110211	0.169901
ENSG00000106624	19054.3	0.294111	0.0988326	2.97585	0.00292177	0.0129655	AEBP1	protein_coding	0.00312293	0.130244
ENSG00000169908	19035.3	0.30834	0.094513	3.26241	0.00110471	0.00582044	TM4SF1	protein_coding	5.43e-05	0.177222
ENSG00000164265	18953.1	-2.33248	0.212135	-10.9953	4.03e-28	3.82e-25	SCGB3A2	protein_coding	3.5e-13	-0.313756
ENSG00000115306	18892.7	-0.111696	0.0605586	-1.84442	0.0651218	0.154923	SPTBN1	protein_coding	0.182001	-0.0590174
ENSG00000169710	18854.7	-0.481756	0.103032	-4.67579	2.93e-06	3.68e-05	FASN	protein_coding	0.00619783	-0.120699
ENSG00000092199	18852.4	0.102002	0.039911	2.55573	0.0105965	0.0370509	HNRNPC	protein_coding	0.00153377	0.139536
ENSG00000096696	18811.6	0.369432	0.115843	3.18909	0.00142723	0.00720974	DSP	protein_coding	9.25e-06	0.194374
ENSG00000123384	18784.9	-0.112553	0.0762437	-1.47622	0.139884	0.274547	LRP1	protein_coding	0.308506	-0.0450489
ENSG00000101160	18780.1	-0.111722	0.0579613	-1.92753	0.053914	0.133651	CTSZ	protein_coding	0.594529	0.0235551
ENSG00000228253	18763.1	0.105723	0.086231	1.22605	0.220181	0.37977	MT-ATP8	protein_coding	0.0795403	0.0774853
ENSG00000197102	18714.4	0.0580475	0.0512556	1.13251	0.25742	0.423791	DYNC1H1	protein_coding	0.101726	0.0723369
ENSG00000173821	18710.5	0.198495	0.0680615	2.91641	0.00354089	0.0151818	RNF213	protein_coding	0.000476692	0.1537
ENSG00000115415	18667.1	0.203891	0.0779294	2.61636	0.00888737	0.03207	STAT1	protein_coding	0.000529925	0.152467
ENSG00000105220	18632.4	0.123137	0.0598198	2.05846	0.0395459	0.105054	GPI	protein_coding	1.57e-06	0.210169
ENSG00000116016	18631.7	-0.402473	0.0701838	-5.73455	9.78e-09	2.41e-07	EPAS1	protein_coding	1.01e-05	-0.193536
ENSG00000171476	18602.5	-0.733353	0.145757	-5.03133	4.87e-07	7.7e-06	HOPX	protein_coding	0.00432442	-0.12579
ENSG00000161011	18583.5	-0.264965	0.0727198	-3.64364	0.000268811	0.0017749	SQSTM1	protein_coding	0.00150199	-0.139801
ENSG00000124107	18550.1	-1.22544	0.151559	-8.08554	6.19e-16	7.49e-14	SLPI	protein_coding	4.9e-09	-0.254661
ENSG00000109475	18432.4	-0.134037	0.0625106	-2.14422	0.032015	0.0889554	RPL34	protein_coding	0.202181	-0.0564013
ENSG00000182326	18404.7	0.0119009	0.0849544	0.140086	0.888592	0.937702	C1S	protein_coding	0.705607	0.0167182
ENSG00000177697	18396.5	-0.0330543	0.0618163	-0.534718	0.592845	0.737074	CD151	protein_coding	0.29032	0.0467748
ENSG00000140391	18382.1	0.0445239	0.0654651	0.680117	0.496431	0.658338	TSPAN3	protein_coding	0.289999	-0.0468059
ENSG00000136830	18377.7	0.225466	0.0563314	4.00249	6.27e-05	0.000513529	FAM129B	protein_coding	9.95e-05	0.170974
ENSG00000140575	18377.3	-0.0265627	0.0489532	-0.542614	0.587396	0.732981	IQGAP1	protein_coding	0.789501	-0.0118149
ENSG00000104763	18353.6	-0.45518	0.0661825	-6.87766	6.08e-12	3.18e-10	ASAH1	protein_coding	8.45e-14	-0.321503
ENSG00000117450	18296.7	-0.233552	0.0706132	-3.30749	0.000941361	0.00509007	PRDX1	protein_coding	0.0980345	-0.0731267
ENSG00000196262	18241.9	0.274647	0.0518275	5.29926	1.16e-07	2.16e-06	PPIA	protein_coding	3.87e-13	0.3132
ENSG00000170348	18240.9	-0.0763637	0.0440875	-1.73209	0.0832569	0.186906	TMED10	protein_coding	0.045282	-0.0884341
ENSG00000111319	18240.7	-0.269404	0.100943	-2.66886	0.00761089	0.0282841	SCNN1A	protein_coding	0.459866	-0.0327017
ENSG00000137076	18152.5	-0.0187826	0.0492678	-0.381235	0.703029	0.818333	TLN1	protein_coding	0.506092	0.029423
ENSG00000221983	18151.9	-0.0143551	0.0483439	-0.296937	0.766515	0.860558	UBA52	protein_coding	0.0939582	0.0740267
ENSG00000131981	18082.9	0.155236	0.0760655	2.04082	0.0412683	0.108646	LGALS3	protein_coding	0.0145909	0.107782
ENSG00000137801	18062.4	0.293164	0.103543	2.83133	0.00463549	0.018898	THBS1	protein_coding	0.00207432	0.13566
ENSG00000147140	18022.6	0.037222	0.0398242	0.934659	0.349964	0.523235	NONO	protein_coding	0.0355803	0.092818
ENSG00000198561	18019.8	0.0379499	0.0464677	0.816693	0.414104	0.585225	CTNND1	protein_coding	0.417726	0.0358548
ENSG00000132507	17955.2	0.174038	0.0589343	2.95308	0.00314623	0.013783	EIF5A	protein_coding	2.07e-07	0.226814
ENSG00000184640	17908.4	0.199399	0.0463093	4.30581	1.66e-05	0.000166739	2022-09-09	protein_coding	7.15e-06	0.196746
ENSG00000231925	17880.7	-0.0039505	0.0527211	-0.074932	0.940269	0.968847	TAPBP	protein_coding	0.540689	0.0270715
ENSG00000151632	17809.3	-0.539098	0.26159	-2.06085	0.0393169	0.104569	AKR1C2	protein_coding	0.000539423	-0.152259
ENSG00000146674	17801.8	0.606286	0.115632	5.24324	1.58e-07	2.83e-06	IGFBP3	protein_coding	4.13e-12	0.299746
ENSG00000118816	17786.8	0.054906	0.0418831	1.31094	0.189879	0.342099	CCNI	protein_coding	0.101646	0.0723537
ENSG00000010278	17676.5	0.0805246	0.0755573	1.06574	0.28654	0.456643	CD9	protein_coding	0.241442	0.0518097
ENSG00000164111	17649.7	0.248494	0.0510052	4.87194	1.11e-06	1.58e-05	ANXA5	protein_coding	1.2e-05	0.191912
ENSG00000087245	17630.6	0.27554	0.0974586	2.82725	0.00469489	0.0190806	MMP2	protein_coding	0.00117539	0.142874
ENSG00000108639	17541.2	0.0572638	0.0611457	0.936515	0.349008	0.522364	SYNGR2	protein_coding	0.242601	0.0516826
ENSG00000136238	17522.2	0.304569	0.0441077	6.90514	5.02e-12	2.68e-10	RAC1	protein_coding	2.83e-17	0.361416
ENSG00000065978	17465.9	0.071747	0.0498959	1.43793	0.150453	0.28926	YBX1	protein_coding	0.0283917	0.0967806
ENSG00000116209	17459.5	-0.15146	0.0530116	-2.85711	0.00427521	0.0177105	TMEM59	protein_coding	3.64e-05	-0.181236
ENSG00000101439	17411.6	-0.335903	0.0767465	-4.37678	1.2e-05	0.000126134	CST3	protein_coding	7.22e-06	-0.196658
ENSG00000185896	17403.1	-0.15311	0.0481211	-3.18178	0.00146375	0.00735556	LAMP1	protein_coding	0.025559	-0.0985828
ENSG00000148248	17384.6	0.154723	0.0388625	3.98128	6.85e-05	0.000553611	SURF4	protein_coding	4.12e-05	0.180002
ENSG00000135506	17351	-0.0928022	0.0570984	-1.6253	0.104098	0.221227	OS9	protein_coding	0.0567474	-0.0841749
ENSG00000145741	17349.1	0.00184862	0.0524669	0.035234	0.971893	0.985051	BTF3	protein_coding	0.702766	0.0168876
ENSG00000126247	17332.8	0.189501	0.0491685	3.85411	0.000116152	0.000871543	CAPNS1	protein_coding	0.00257728	0.132811
ENSG00000122218	17277.4	-0.0329007	0.0452525	-0.727047	0.467197	0.633061	COPA	protein_coding	0.316988	-0.0442669
ENSG00000143878	17275.7	-0.124838	0.08934	-1.39733	0.162314	0.305739	RHOB	protein_coding	0.0424204	-0.0896372
ENSG00000130985	17258.5	0.0900679	0.0428463	2.10211	0.0355433	0.0965613	UBA1	protein_coding	0.0229303	0.100417
ENSG00000211890	17236	-0.214431	0.151794	-1.41264	0.15776	0.299425	IGHA2	IG_C_gene	0.044619	-0.088707
ENSG00000104341	17151.9	-0.0245382	0.0857118	-0.286287	0.774658	0.865879	LAPTM4B	protein_coding	0.867442	-0.00738712
ENSG00000112245	17136.4	-0.173275	0.0796639	-2.17508	0.0296241	0.0837344	PTP4A1	protein_coding	0.0016688	-0.138462
ENSG00000152234	17135.7	-0.203891	0.0472106	-4.31876	1.57e-05	0.000158614	ATP5A1	protein_coding	5.62e-08	-0.236922
ENSG00000248527	17121.8	0.0235269	0.0958591	0.245432	0.806122	0.886703	MTATP6P1	pseudogene	0.0980783	0.0731172
ENSG00000104805	16928	-0.210724	0.041359	-5.09499	3.49e-07	5.76e-06	NUCB1	protein_coding	1.67e-07	-0.228546
ENSG00000149806	16908.2	-0.0360963	0.0605851	-0.595794	0.551313	0.704507	FAU	protein_coding	0.773108	0.0127599
ENSG00000198668	16883.6	-0.0276735	0.0408169	-0.677991	0.497777	0.659523	CALM1	protein_coding	0.746096	0.01433
ENSG00000144381	16872.9	0.102916	0.062603	1.64394	0.100188	0.214957	HSPD1	protein_coding	0.000261756	0.160518
ENSG00000179344	16872.6	-0.307964	0.111793	-2.75476	0.00587345	0.0228522	HLA-DQB1	protein_coding	0.0412623	-0.0901436
ENSG00000172809	16852.2	0.0958909	0.0632844	1.51524	0.129712	0.259826	RPL38	protein_coding	0.00190506	0.136763
ENSG00000141736	16818.3	0.115999	0.0799098	1.45163	0.146605	0.283938	ERBB2	protein_coding	0.150435	0.06358
ENSG00000135535	16745.8	-0.0112619	0.0532639	-0.211437	0.832547	0.903599	CD164	protein_coding	0.0617495	-0.0825388
ENSG00000108582	16728	0.308398	0.0915923	3.36708	0.000759695	0.00427508	CPD	protein_coding	2e-14	0.329129
ENSG00000069275	16727	-0.0340994	0.0466245	-0.731363	0.464557	0.63085	NUCKS1	protein_coding	0.243884	0.0515422
ENSG00000026508	16713.3	0.21122	0.0812501	2.59963	0.00933239	0.0333548	CD44	protein_coding	0.0129917	0.109608
ENSG00000068697	16710.5	-0.023966	0.0428036	-0.559907	0.575543	0.723316	LAPTM4A	protein_coding	0.462981	-0.0324752
ENSG00000110700	16675.9	-0.108304	0.0605589	-1.7884	0.0737113	0.170211	RPS13	protein_coding	0.0128999	-0.109719
ENSG00000163468	16668.1	0.0882978	0.0570144	1.54869	0.121456	0.247583	CCT3	protein_coding	0.00107879	0.143934
ENSG00000163479	16652.3	-0.0784138	0.0554812	-1.41334	0.157556	0.299177	SSR2	protein_coding	0.0408442	-0.0903294
ENSG00000157227	16644.1	0.761542	0.0834835	9.12207	7.37e-20	1.62e-17	MMP14	protein_coding	3.38e-21	0.400617
ENSG00000002834	16600.8	0.241968	0.0493274	4.90535	9.33e-07	1.36e-05	LASP1	protein_coding	3e-07	0.223875
ENSG00000109861	16590.8	0.229691	0.0720957	3.18592	0.00144297	0.00727355	CTSC	protein_coding	0.0011667	0.142966
ENSG00000165280	16578.6	0.0126842	0.0371933	0.341034	0.733078	0.837431	VCP	protein_coding	0.125552	0.0677217
ENSG00000184292	16557.8	0.411869	0.091752	4.48893	7.16e-06	8.03e-05	TACSTD2	protein_coding	1.32e-06	0.211613
ENSG00000187109	16547.8	-0.00161529	0.0430822	-0.0374932	0.970092	0.984169	NAP1L1	protein_coding	0.447979	0.0335738
ENSG00000130635	16525.6	0.515194	0.106301	4.84654	1.26e-06	1.76e-05	COL5A1	protein_coding	9.46e-09	0.250006
ENSG00000041982	16525.1	0.83012	0.138742	5.98318	2.19e-09	6.33e-08	TNC	protein_coding	6.53e-10	0.268359
ENSG00000260032	16503.4	-0.105291	0.0421169	-2.49998	0.01242	0.0420383	LINC00657	lincRNA	0.307414	-0.0451506
ENSG00000116285	16458	0.92915	0.0956611	9.71294	2.66e-22	9.1e-20	ERRFI1	protein_coding	4.53e-19	0.380018
ENSG00000187244	16424.4	-0.427539	0.0979538	-4.3647	1.27e-05	0.000132227	BCAM	protein_coding	9.21e-08	-0.233148
ENSG00000120708	16409	1.33544	0.114161	11.6979	1.31e-31	2.05e-28	TGFBI	protein_coding	3.12e-22	0.410128
ENSG00000130255	16396.8	0.0654569	0.0720472	0.908528	0.363599	0.536915	RPL36	protein_coding	0.00140517	0.140642
ENSG00000180879	16385.3	0.00928012	0.073671	0.125967	0.899758	0.944335	SSR4	protein_coding	0.147037	-0.0641129
ENSG00000189060	16374	0.192455	0.0629569	3.05693	0.00223615	0.0104164	H1F0	protein_coding	0.000155798	0.166206
ENSG00000168610	16369.3	-0.197343	0.0393216	-5.0187	5.2e-07	8.16e-06	STAT3	protein_coding	7.73e-06	-0.196024
ENSG00000152558	16364.4	-0.00140245	0.0568467	-0.0246708	0.980318	0.989237	TMEM123	protein_coding	0.437677	-0.0343403
ENSG00000105640	16361.6	-0.0484354	0.0765213	-0.632967	0.526755	0.68439	RPL18A	protein_coding	0.2168	0.0546227
ENSG00000068650	16331	-0.441365	0.09601	-4.59707	4.28e-06	5.1e-05	ATP11A	protein_coding	2.58e-05	-0.184624
ENSG00000110492	16280.6	0.216037	0.102644	2.10472	0.0353154	0.0960683	MDK	protein_coding	0.000165049	0.165583
ENSG00000090339	16266.8	0.168627	0.101987	1.65342	0.0982457	0.211761	ICAM1	protein_coding	0.167423	0.061044
ENSG00000198502	16244	-0.306249	0.124935	-2.45127	0.0142354	0.0468032	HLA-DRB5	protein_coding	0.031292	-0.0950887
ENSG00000163435	16151.1	0.0397035	0.075928	0.522909	0.601037	0.74305	ELF3	protein_coding	0.904242	-0.00532452
ENSG00000170345	16103	-0.303829	0.115116	-2.63933	0.00830702	0.0303882	FOS	protein_coding	0.0800306	-0.0773597
ENSG00000115758	16096.5	-0.931048	0.145021	-6.4201	1.36e-10	5.26e-09	ODC1	protein_coding	0.000273361	-0.160033
ENSG00000104408	16083.4	0.0523949	0.0638892	0.82009	0.412165	0.583273	EIF3E	protein_coding	0.0754471	0.0785593
ENSG00000181019	16060.6	-0.235657	0.142129	-1.65805	0.0973078	0.210301	NQO1	protein_coding	0.519157	-0.0285256
ENSG00000120129	15962.4	-0.336791	0.107698	-3.12718	0.00176489	0.00858212	DUSP1	protein_coding	0.0263584	-0.0980575
ENSG00000058085	15941.1	1.63369	0.123617	13.2157	7.12e-40	3.63e-36	LAMC2	protein_coding	1.07e-27	0.455904
ENSG00000130203	15936.6	-0.256537	0.105699	-2.42706	0.0152219	0.0494011	APOE	protein_coding	0.265431	-0.049259
ENSG00000140105	15905.8	0.29747	0.0942284	3.1569	0.00159456	0.00789415	WARS	protein_coding	9.17e-05	0.171832
ENSG00000086062	15882.3	0.286507	0.0612842	4.67506	2.94e-06	3.69e-05	B4GALT1	protein_coding	1.9e-05	0.187575
ENSG00000196419	15869.7	0.0108291	0.0407261	0.265901	0.790315	0.876597	XRCC6	protein_coding	0.485149	0.0308875
ENSG00000071127	15828.4	0.168945	0.0384706	4.39154	1.13e-05	0.000119279	WDR1	protein_coding	2.75e-05	0.183988
ENSG00000204469	15803.8	-0.0278441	0.0488943	-0.569475	0.569034	0.718149	PRRC2A	protein_coding	0.895984	0.0057862
ENSG00000101608	15796.8	0.134173	0.0524779	2.55675	0.0105655	0.0369552	MYL12A	protein_coding	0.00146207	0.140141
ENSG00000166913	15761.5	0.068095	0.0349269	1.94964	0.0512186	0.128575	YWHAB	protein_coding	0.031433	0.0950099
ENSG00000142156	15743.2	0.591919	0.0936291	6.32196	2.58e-10	9.42e-09	COL6A1	protein_coding	3.77e-10	0.271966
ENSG00000149418	15703.4	0.18406	0.0670169	2.74647	0.00602401	0.0233374	ST14	protein_coding	0.00166876	0.138463
ENSG00000188229	15647.8	0.168301	0.0571249	2.94619	0.00321712	0.0140378	TUBB4B	protein_coding	8.98e-06	0.194647
ENSG00000196188	15635.7	-0.167348	0.194267	-0.861433	0.389	0.561426	CTSE	protein_coding	0.0708219	-0.0798315
ENSG00000035862	15634.3	0.457059	0.0771749	5.92238	3.17e-09	8.85e-08	TIMP2	protein_coding	1.32e-09	0.263683
ENSG00000138071	15624.2	0.102004	0.0375734	2.7148	0.00663159	0.0252271	ACTR2	protein_coding	0.00144223	0.140314
ENSG00000005022	15605.3	-0.0350634	0.0580027	-0.604514	0.545502	0.700089	SLC25A5	protein_coding	0.47468	-0.0316322
ENSG00000161055	15595.9	-2.32941	0.22528	-10.34	4.64e-25	2.56e-22	SCGB3A1	protein_coding	8.99e-09	-0.250367
ENSG00000008394	15589.8	0.0676581	0.0924364	0.731942	0.464204	0.630536	MGST1	protein_coding	0.0463512	0.0880009
ENSG00000197324	15581.4	0.153187	0.0537126	2.85198	0.00434482	0.0179441	LRP10	protein_coding	0.0511556	0.0861522
ENSG00000176907	15573	-0.192261	0.121841	-1.57797	0.114573	0.237435	C8orf4	protein_coding	0.0509209	-0.0862391
ENSG00000114942	15549.7	-0.124175	0.0751709	-1.6519	0.0985544	0.212224	EEF1B2	protein_coding	0.0568651	-0.0841351
ENSG00000142798	15539.4	-0.164852	0.0877459	-1.87874	0.0602801	0.146074	HSPG2	protein_coding	0.142037	-0.0649147
ENSG00000187134	15516.2	-0.891013	0.236713	-3.7641	0.000167151	0.00118527	AKR1C1	protein_coding	4.61e-07	-0.220405
ENSG00000136068	15505.8	0.252578	0.0663838	3.80481	0.000141913	0.00103198	FLNB	protein_coding	0.000581682	0.151374
ENSG00000063046	15493.4	-0.163159	0.0489326	-3.33435	0.000854979	0.00470411	EIF4B	protein_coding	0.00116804	-0.142952
ENSG00000135677	15433.3	-0.228502	0.0651069	-3.50965	0.000448696	0.00273791	GNS	protein_coding	0.000208842	-0.163017
ENSG00000204580	15431.2	-0.0454105	0.0610254	-0.744125	0.456801	0.624204	DDR1	protein_coding	0.438197	-0.0343013
ENSG00000108946	15410.2	-0.165273	0.0419583	-3.93899	8.18e-05	0.00064335	PRKAR1A	protein_coding	0.00415403	-0.126348
ENSG00000085733	15368.1	0.0752507	0.0512432	1.4685	0.141968	0.277449	CTTN	protein_coding	0.0348882	0.0931681
ENSG00000114353	15362.5	0.134761	0.0461852	2.91784	0.00352466	0.015127	GNAI2	protein_coding	1.94e-06	0.208338
ENSG00000213741	15329.6	-0.0562824	0.0749304	-0.751129	0.452575	0.620238	RPS29	protein_coding	0.751371	-0.014022
ENSG00000163220	15313.8	0.418468	0.169432	2.46984	0.0135175	0.0449322	S100A9	protein_coding	3.73e-06	0.202602
ENSG00000152291	15293.6	-0.144274	0.0469648	-3.07197	0.00212651	0.0100075	TGOLN2	protein_coding	0.0106835	-0.112628
ENSG00000134107	15273.7	0.436582	0.0747977	5.83684	5.32e-09	1.4e-07	BHLHE40	protein_coding	1.51e-08	0.246621
ENSG00000162511	15223	-0.0533942	0.082176	-0.649753	0.515851	0.674957	LAPTM5	protein_coding	0.226336	0.0535085
ENSG00000112715	15221.1	0.500643	0.0847106	5.91003	3.42e-09	9.46e-08	VEGFA	protein_coding	4e-11	0.286162
ENSG00000160213	15187.5	0.0678394	0.0757489	0.895582	0.370476	0.543936	CSTB	protein_coding	0.000539521	0.152257
ENSG00000149131	15163.8	-0.0753787	0.0740075	-1.01853	0.308428	0.480199	SERPING1	protein_coding	0.440135	0.0341565
ENSG00000135052	15151.8	0.0997015	0.0804801	1.23883	0.215407	0.374037	GOLM1	protein_coding	0.000350985	0.157216
ENSG00000079246	15108.5	0.00260972	0.0383993	0.0679625	0.945815	0.971877	XRCC5	protein_coding	0.38789	0.0382015
ENSG00000110958	15048.3	0.0917789	0.0506317	1.81268	0.0698819	0.16333	PTGES3	protein_coding	0.00285788	0.131435
ENSG00000104964	15030.8	0.0278368	0.04719	0.589887	0.555266	0.707452	AES	protein_coding	0.432389	0.0347378
ENSG00000244038	15027.7	0.000444938	0.0431314	0.0103159	0.991769	0.994869	DDOST	protein_coding	0.790393	-0.0117636
ENSG00000143870	14950.1	-0.071144	0.0594016	-1.19768	0.231042	0.393015	PDIA6	protein_coding	0.329286	-0.0431569
ENSG00000138760	14915.5	0.0840549	0.0447477	1.87842	0.0603243	0.146163	SCARB2	protein_coding	0.0475525	0.0875241
ENSG00000213639	14908.2	0.0874003	0.0441236	1.9808	0.0476132	0.121466	PPP1CB	protein_coding	0.00134983	0.141147
ENSG00000174231	14895.6	-0.222822	0.0469146	-4.74952	2.04e-06	2.67e-05	PRPF8	protein_coding	0.000685677	-0.149426
ENSG00000029993	14894.8	0.0700012	0.117426	0.596129	0.551089	0.704332	HMGB3	protein_coding	0.20126	0.0565165
ENSG00000075415	14877.2	0.00680466	0.0422081	0.161217	0.871922	0.927859	SLC25A3	protein_coding	0.628467	0.0214138
ENSG00000110092	14873.9	0.346001	0.0893163	3.87388	0.000107118	0.000812431	CCND1	protein_coding	3.9e-06	0.202212
ENSG00000183283	14752.2	-0.0261367	0.0374648	-0.697635	0.485405	0.648592	DAZAP2	protein_coding	0.04727	-0.0876353
ENSG00000169714	14747.5	0.048306	0.0407309	1.18598	0.23563	0.39831	CNBP	protein_coding	0.409598	0.0364839
ENSG00000122359	14641.8	0.0907042	0.0451022	2.01108	0.0443168	0.114949	ANXA11	protein_coding	0.0287623	0.0965563
ENSG00000136235	14637.1	-0.330288	0.103569	-3.18907	0.00142733	0.00720974	GPNMB	protein_coding	0.0704633	-0.079933
ENSG00000197111	14613	0.036313	0.0426942	0.850537	0.395026	0.566868	PCBP2	protein_coding	0.950064	-0.00277179
ENSG00000272398	14602.8	-0.159985	0.110323	-1.45015	0.147016	0.284436	CD24	protein_coding	0.00478767	-0.124369
ENSG00000156976	14531.5	-0.0558338	0.0542152	-1.02986	0.303078	0.474554	EIF4A2	protein_coding	0.223904	-0.0537894
ENSG00000105976	14523.5	1.22803	0.131604	9.33122	1.05e-20	2.63e-18	MET	protein_coding	1.82e-09	0.2615
ENSG00000115524	14505.8	-0.084911	0.0287081	-2.95773	0.0030991	0.013616	SF3B1	protein_coding	0.0307671	-0.0953847
ENSG00000130429	14491.2	0.426254	0.0614811	6.93308	4.12e-12	2.24e-10	ARPC1B	protein_coding	1.23e-13	0.319493
ENSG00000185825	14473.5	0.121982	0.0459354	2.6555	0.00791903	0.0291995	BCAP31	protein_coding	0.000890069	0.146287
ENSG00000211598	14445.1	-0.0617499	0.156618	-0.394271	0.693381	0.81139	IGKV4-1	IG_V_gene	0.122218	-0.0683238
ENSG00000165949	14412.5	0.500191	0.123373	4.05429	5.03e-05	0.000426744	IFI27	protein_coding	2e-07	0.227103
ENSG00000130175	14388	-0.00921692	0.0401592	-0.229509	0.818473	0.894655	PRKCSH	protein_coding	0.361273	0.0403895
ENSG00000144028	14381.3	-0.0979656	0.0449119	-2.18129	0.0291623	0.0826756	SNRNP200	protein_coding	0.473627	-0.0317076
ENSG00000086758	14363.9	0.0277565	0.0523835	0.52987	0.596202	0.739361	HUWE1	protein_coding	0.331144	0.0429916
ENSG00000014216	14363.2	0.195432	0.0468243	4.17372	3e-05	0.000275212	CAPN1	protein_coding	5.39e-06	0.199304
ENSG00000159403	14362.7	0.0684554	0.0729401	0.938515	0.34798	0.521249	C1R	protein_coding	0.015209	0.107123
ENSG00000149257	14315.5	0.21318	0.0611125	3.48832	0.00048606	0.00293241	SERPINH1	protein_coding	4.62e-06	0.200701
ENSG00000143612	14285.6	-0.0343317	0.0579117	-0.592829	0.553296	0.705912	C1orf43	protein_coding	0.437409	-0.0343604
ENSG00000166794	14202.5	-0.0439878	0.0630976	-0.69714	0.485715	0.648836	PPIB	protein_coding	0.0763739	-0.0783121
ENSG00000166145	14130.6	0.184074	0.0646826	2.8458	0.00442996	0.01822	SPINT1	protein_coding	0.00153213	0.139549
ENSG00000105323	14125.7	-0.0738112	0.0389328	-1.89586	0.0579786	0.141548	HNRNPUL1	protein_coding	0.606807	-0.0227743
ENSG00000049656	14125.4	-0.0277596	0.0667073	-0.41614	0.677308	0.800023	CLPTM1L	protein_coding	0.761401	0.0134383
ENSG00000233276	14033.9	0.127905	0.0699139	1.82946	0.0673306	0.158893	GPX1	protein_coding	0.000258815	0.160644
ENSG00000161203	13983.3	0.26937	0.0428993	6.27913	3.4e-10	1.21e-08	AP2M1	protein_coding	2.52e-11	0.28898
ENSG00000128595	13980.5	0.411406	0.0637598	6.45243	1.1e-10	4.37e-09	CALU	protein_coding	1.92e-13	0.317043
ENSG00000175061	13949.4	-0.10138	0.0924353	-1.09676	0.272745	0.441223	FAM211A-AS1	processed_transcript	0.118696	-0.0689738
ENSG00000181789	13949.4	0.0985784	0.0418607	2.35491	0.018527	0.0578474	COPG1	protein_coding	0.0360143	0.0926014
ENSG00000196735	13945.4	-0.168174	0.109584	-1.53466	0.124868	0.252705	HLA-DQA1	protein_coding	0.320663	-0.0439322
ENSG00000125991	13873	-0.105387	0.0438572	-2.40297	0.0162626	0.0520632	ERGIC3	protein_coding	0.0575821	-0.0838938
ENSG00000006125	13833.5	0.189132	0.0485276	3.89741	9.72e-05	0.000746017	AP2B1	protein_coding	0.0014553	0.1402
ENSG00000137309	13820	0.711852	0.0934904	7.61418	2.65e-14	2.28e-12	HMGA1	protein_coding	1.4e-11	0.29255
ENSG00000215301	13817.2	-0.0931941	0.0391781	-2.37873	0.0173724	0.054924	DDX3X	protein_coding	0.0554454	-0.0846203
ENSG00000119335	13790	0.0954849	0.0452763	2.10894	0.0349499	0.0952857	SET	protein_coding	0.00272891	0.132051
ENSG00000142657	13753.2	-0.289689	0.0956451	-3.02879	0.00245534	0.0112542	PGD	protein_coding	0.151942	-0.0633465
ENSG00000109046	13703.3	0.0439225	0.0922166	0.476297	0.633863	0.767539	WSB1	protein_coding	0.817997	0.0101847
ENSG00000064601	13689.6	0.104326	0.0572623	1.8219	0.0684705	0.160871	CTSA	protein_coding	2.22e-05	0.186082
ENSG00000204463	13664.3	-0.11686	0.0408012	-2.86414	0.00418147	0.0174124	BAG6	protein_coding	0.140979	-0.0650871
ENSG00000127603	13641.1	-0.120672	0.0612568	-1.96993	0.0488463	0.123783	MACF1	protein_coding	0.651674	-0.0199782
ENSG00000169045	13639.9	-0.0284682	0.046381	-0.613789	0.539354	0.694656	HNRNPH1	protein_coding	0.472995	-0.031753
ENSG00000112378	13636.2	0.393179	0.0808049	4.86577	1.14e-06	1.63e-05	PERP	protein_coding	9.15e-12	0.29507
ENSG00000070831	13604.4	0.00254103	0.0477143	0.053255	0.957529	0.97758	CDC42	protein_coding	0.57124	0.0250567
ENSG00000089280	13573.5	-0.0323048	0.0393242	-0.821499	0.411362	0.58246	FUS	protein_coding	0.633953	0.0210725
ENSG00000189377	13546.9	-0.59401	0.132485	-4.48359	7.34e-06	8.21e-05	CXCL17	protein_coding	4.63e-11	-0.285258
ENSG00000196498	13529.8	0.0662782	0.0555899	1.19227	0.233155	0.395471	NCOR2	protein_coding	0.0462633	0.0880362
ENSG00000113719	13489.6	-0.0870501	0.0579515	-1.50212	0.133066	0.264671	ERGIC1	protein_coding	0.314205	-0.0445218
ENSG00000171560	13443.3	0.810051	0.271637	2.9821	0.00286275	0.0127522	FGA	protein_coding	0.101453	-0.0723945
ENSG00000082641	13442	-0.0173283	0.043416	-0.399123	0.689803	0.808846	NFE2L1	protein_coding	0.698411	0.0171476
ENSG00000179222	13435.9	0.00464505	0.0579187	0.0801995	0.936079	0.966379	MAGED1	protein_coding	0.682609	-0.0180963
ENSG00000130726	13422.2	-0.0382721	0.0481	-0.795678	0.426219	0.596654	TRIM28	protein_coding	0.331166	0.0429897
ENSG00000102317	13395.3	0.02272	0.0546641	0.415629	0.677682	0.80014	RBM3	protein_coding	0.202058	-0.0564167
ENSG00000065361	13382.5	-0.168879	0.0787138	-2.14548	0.0319145	0.0887316	ERBB3	protein_coding	0.00163869	-0.138695
ENSG00000149428	13382.4	-0.0833143	0.0624175	-1.33479	0.181945	0.332331	HYOU1	protein_coding	0.241415	-0.0518128
ENSG00000108424	13379.5	0.112777	0.0446082	2.52816	0.0114661	0.0394452	KPNB1	protein_coding	0.000307777	0.158703
ENSG00000060237	13359.2	-0.130578	0.0653679	-1.99758	0.0457623	0.117828	WNK1	protein_coding	0.105638	-0.0715244
ENSG00000117362	13311.1	0.0950612	0.0414937	2.29098	0.0219647	0.0660757	APH1A	protein_coding	0.0119833	0.110864
ENSG00000110917	13308.3	-0.0723895	0.0604745	-1.19702	0.231297	0.393334	MLEC	protein_coding	0.0540859	-0.0850948
ENSG00000163131	13279.8	-0.138485	0.0746911	-1.8541	0.0637248	0.152391	CTSS	protein_coding	0.126916	-0.067479
ENSG00000168374	13276.7	0.13895	0.0459697	3.02265	0.00250573	0.0114356	ARF4	protein_coding	0.000754992	0.148274
ENSG00000197694	13258.7	0.0580496	0.0460196	1.26141	0.207161	0.364328	SPTAN1	protein_coding	0.0111714	0.111945
ENSG00000175215	13247.4	0.0119928	0.0508983	0.235622	0.813726	0.891609	CTDSP2	protein_coding	0.8539	-0.00814992
ENSG00000057608	13223.6	0.144775	0.045681	3.16927	0.00152823	0.00760922	GDI2	protein_coding	9.66e-05	0.171292
ENSG00000100994	13222.5	0.0995898	0.0749988	1.32788	0.184216	0.33514	PYGB	protein_coding	0.710207	0.0164446
ENSG00000134308	13219.3	0.127888	0.051462	2.48509	0.0129518	0.0434416	YWHAQ	protein_coding	9.19e-05	0.171813
ENSG00000133110	13215.3	0.568858	0.10831	5.25212	1.5e-07	2.71e-06	POSTN	protein_coding	1.32e-09	0.263646
ENSG00000126432	13211.1	-0.0982425	0.0614297	-1.59927	0.109762	0.230048	PRDX5	protein_coding	0.0351143	-0.093053
ENSG00000211679	13133	-0.092318	0.145657	-0.633803	0.52621	0.683856	IGLC3	IG_C_gene	0.240471	-0.0519167
ENSG00000112977	13127.5	0.11023	0.059596	1.84962	0.0643678	0.153578	DAP	protein_coding	0.450912	0.0333574
ENSG00000163466	13079.2	0.135048	0.0393707	3.43018	0.000603183	0.00350915	ARPC2	protein_coding	0.000158327	0.166032
ENSG00000105835	13069.9	0.558923	0.105178	5.31407	1.07e-07	2.02e-06	NAMPT	protein_coding	3.04e-09	0.257968
ENSG00000148175	12966.3	-0.280766	0.066958	-4.19317	2.75e-05	0.000255873	STOM	protein_coding	1.86e-06	-0.208725
ENSG00000163453	12950.6	-0.086325	0.0754229	-1.14455	0.252397	0.417714	IGFBP7	protein_coding	0.101634	-0.0723562
ENSG00000116560	12921.4	-0.0239957	0.0335295	-0.715659	0.474202	0.639407	SFPQ	protein_coding	0.320386	0.0439574
ENSG00000115091	12914.9	0.178988	0.0451775	3.96188	7.44e-05	0.000593956	ACTR3	protein_coding	3.79e-08	0.239872
ENSG00000125304	12913.2	-0.184297	0.0478224	-3.85378	0.00011631	0.00087257	TM9SF2	protein_coding	3.15e-05	-0.182673
ENSG00000170144	12905.1	-0.0791465	0.03592	-2.20341	0.0275658	0.078979	HNRNPA3	protein_coding	0.665063	-0.0191595
ENSG00000077147	12904.6	0.0256815	0.0466977	0.549953	0.582352	0.728767	TM9SF3	protein_coding	0.602943	0.0230193
ENSG00000105699	12894.9	0.21992	0.0739082	2.97558	0.00292432	0.012974	LSR	protein_coding	0.000957994	0.145392
ENSG00000138119	12882.4	0.40035	0.0775516	5.16237	2.44e-07	4.18e-06	MYOF	protein_coding	3.12e-07	0.223549
ENSG00000075785	12874.8	0.100035	0.0373753	2.6765	0.00743965	0.0277686	RAB7A	protein_coding	0.000559241	0.151836
ENSG00000167986	12841.4	-0.0545908	0.0348201	-1.5678	0.116929	0.241068	DDB1	protein_coding	0.521652	-0.0283555
ENSG00000062716	12839	0.386438	0.057231	6.75224	1.46e-11	6.89e-10	VMP1	protein_coding	1.19e-11	0.293483
ENSG00000115310	12835.8	0.242668	0.0434983	5.57878	2.42e-08	5.4e-07	RTN4	protein_coding	1.33e-11	0.292839
ENSG00000177156	12804.5	-0.258068	0.0780216	-3.30764	0.000940851	0.00508799	TALDO1	protein_coding	0.203441	-0.0562445
ENSG00000128272	12790.3	-0.112338	0.0499938	-2.24703	0.0246379	0.072277	ATF4	protein_coding	0.139294	-0.0653638
ENSG00000011304	12785	0.124545	0.0320382	3.88739	0.000101329	0.00077328	PTBP1	protein_coding	2.75e-07	0.224578
ENSG00000197157	12729.5	0.0626876	0.0404209	1.55087	0.120933	0.24685	SND1	protein_coding	0.0175414	0.104832
ENSG00000108846	12695.9	0.109908	0.10428	1.05397	0.291897	0.462862	ABCC3	protein_coding	0.551093	0.0263793
ENSG00000111642	12646.9	0.04195	0.0437657	0.958515	0.337803	0.511214	CHD4	protein_coding	0.0721406	0.079462
ENSG00000163993	12644.4	-0.0514603	0.209863	-0.245209	0.806295	0.886838	S100P	protein_coding	0.204243	-0.056145
ENSG00000128016	12638.9	-0.351282	0.101111	-3.47423	0.000512326	0.00305872	ZFP36	protein_coding	0.0468274	-0.0878107
ENSG00000153113	12572.8	0.151381	0.0486362	3.11252	0.00185498	0.00894122	CAST	protein_coding	0.000282605	0.159661
ENSG00000112697	12554.4	-0.155262	0.053114	-2.92318	0.00346474	0.0149139	TMEM30A	protein_coding	0.00688597	-0.119175
ENSG00000167972	12554.3	-0.788478	0.129435	-6.09167	1.12e-09	3.52e-08	ABCA3	protein_coding	6.89e-07	-0.217095
ENSG00000052344	12536	-0.0696398	0.0816974	-0.852411	0.393986	0.565837	PRSS8	protein_coding	0.103709	-0.071922
ENSG00000198183	12524.9	0.836203	0.271971	3.07461	0.00210778	0.00993568	BPIFA1	protein_coding	0.0181775	0.104254
ENSG00000117592	12487.1	-0.145581	0.0516873	-2.81657	0.004854	0.0195885	PRDX6	protein_coding	0.11577	-0.0695254
ENSG00000132341	12467.5	0.225734	0.0611043	3.69425	0.000220538	0.00149815	RAN	protein_coding	4.83e-07	0.220012
ENSG00000135862	12452.2	-0.0123614	0.064823	-0.190694	0.848765	0.914046	LAMC1	protein_coding	0.210738	0.0553494
ENSG00000173726	12424.8	-0.132428	0.0537824	-2.46229	0.0138052	0.0456689	TOMM20	protein_coding	0.0422963	-0.0896909
ENSG00000161970	12423.5	-0.0972473	0.066118	-1.47081	0.141341	0.276609	RPL26	protein_coding	0.724673	-0.015588
ENSG00000167468	12416.7	0.0659664	0.0607731	1.08545	0.277721	0.446798	GPX4	protein_coding	0.27254	0.0485338
ENSG00000123838	12399.8	-0.772166	0.17479	-4.41768	9.98e-06	0.000107208	C4BPA	protein_coding	7.24e-09	-0.251913
ENSG00000135387	12398.7	-0.0808375	0.0396453	-2.03902	0.0414482	0.108965	CAPRIN1	protein_coding	0.27727	-0.0480585
ENSG00000169813	12392.1	0.100594	0.0402162	2.50132	0.0123731	0.0419109	HNRNPF	protein_coding	0.000310115	0.158617
ENSG00000100097	12368.1	0.980572	0.0940397	10.4272	1.86e-25	1.12e-22	LGALS1	protein_coding	1.59e-23	0.421607
ENSG00000105568	12348.1	-0.0219233	0.0369331	-0.593594	0.552784	0.70561	PPP2R1A	protein_coding	0.990107	0.000548811
ENSG00000159377	12308	0.160725	0.0535298	3.00253	0.00267745	0.012084	PSMB4	protein_coding	0.000236121	0.161663
ENSG00000241351	12304.4	-0.225365	0.142976	-1.57625	0.114969	0.238063	IGKV3-11	IG_V_gene	0.300621	-0.0457887
ENSG00000135926	12303.4	0.212217	0.0624257	3.39951	0.00067507	0.0038634	TMBIM1	protein_coding	0.0554575	0.0846161
ENSG00000147677	12297.8	0.0608214	0.0510456	1.19151	0.233453	0.395751	EIF3H	protein_coding	0.00168195	0.138362
ENSG00000239951	12285.9	-0.0734444	0.147402	-0.498258	0.618302	0.756122	IGKV3-20	IG_V_gene	0.619703	-0.0219618
ENSG00000159140	12282.3	-0.113592	0.0384403	-2.95502	0.00312649	0.0137201	SON	protein_coding	0.143651	-0.0646535
ENSG00000142864	12241.4	0.104965	0.0389231	2.69672	0.00700252	0.0264127	SERBP1	protein_coding	0.000341977	0.157511
ENSG00000086232	12220.8	0.165158	0.0420518	3.92749	8.58e-05	0.000670359	EIF2AK1	protein_coding	7.92e-05	0.173361
ENSG00000129351	12204.7	-0.0259995	0.0374377	-0.694472	0.487386	0.650514	ILF3	protein_coding	0.553528	0.0262182
ENSG00000125534	12197.8	-0.16764	0.0744913	-2.25046	0.0244195	0.0717861	PPDPF	protein_coding	0.629172	-0.0213699
ENSG00000159176	12189.3	-0.0260578	0.0473837	-0.549932	0.582366	0.728767	CSRP1	protein_coding	0.134283	-0.0662019
ENSG00000132470	12186.9	0.744645	0.116933	6.36813	1.91e-10	7.2e-09	ITGB4	protein_coding	2.6e-08	0.242661
ENSG00000145730	12185.9	0.0950608	0.0708686	1.34137	0.179801	0.32949	PAM	protein_coding	0.0330496	0.0941277
ENSG00000087365	12173.3	0.0544107	0.0337342	1.61292	0.106761	0.225267	SF3B2	protein_coding	0.0264837	0.0979764
ENSG00000038427	12130.3	0.42666	0.111021	3.84304	0.00012152	0.00090582	VCAN	protein_coding	8.52e-10	0.266596
ENSG00000114850	12113.6	0.228304	0.0557863	4.09247	4.27e-05	0.000371715	SSR3	protein_coding	0.00438492	0.125597
ENSG00000170027	12103.4	0.403768	0.0497338	8.11859	4.72e-16	5.83e-14	YWHAG	protein_coding	4.76e-17	0.358986
ENSG00000106537	12092	-0.150516	0.0761144	-1.9775	0.0479851	0.12215	TSPAN13	protein_coding	0.0135407	-0.10896
ENSG00000123349	12090.2	-0.00774742	0.0671414	-0.11539	0.908136	0.94929	PFDN5	protein_coding	0.389003	-0.0381121
ENSG00000153446	12083.3	-1.32777	0.169577	-7.82992	4.88e-15	4.95e-13	C16orf89	protein_coding	2e-12	-0.303935
ENSG00000126709	12077.5	0.378966	0.120779	3.13767	0.00170298	0.00833274	IFI6	protein_coding	0.000172685	0.165093
ENSG00000173369	12068.9	-0.047377	0.103459	-0.457931	0.647002	0.77762	C1QB	protein_coding	0.149032	0.0637989
ENSG00000178980	12055.3	-0.121993	0.0727539	-1.67679	0.0935836	0.204141	SEPW1	protein_coding	0.0023274	-0.134156
ENSG00000184840	12054.6	0.0231722	0.0456841	0.507226	0.611996	0.751313	TMED9	protein_coding	0.845471	0.00862592
ENSG00000096433	12049.2	-0.257851	0.079936	-3.22571	0.00125659	0.00648511	ITPR3	protein_coding	0.0176195	-0.10476
ENSG00000213853	12028.3	-0.371709	0.0781541	-4.7561	1.97e-06	2.59e-05	EMP2	protein_coding	1.02e-05	-0.193502
ENSG00000150753	12026.1	0.2551	0.0657625	3.87911	0.000104838	0.000796624	CCT5	protein_coding	3.69e-10	0.272107
ENSG00000123416	11996.4	0.334469	0.0632877	5.28489	1.26e-07	2.32e-06	TUBA1B	protein_coding	4.54e-09	0.255189
ENSG00000133872	11993.4	-0.133533	0.0476448	-2.80268	0.00506795	0.0202952	TMEM66	protein_coding	7.78e-06	-0.195969
ENSG00000113013	11976	-0.0434219	0.0483111	-0.898798	0.36876	0.542238	HSPA9	protein_coding	0.520596	-0.0284275
ENSG00000111348	11971.2	-0.167113	0.0706569	-2.36514	0.0180234	0.0566046	ARHGDIB	protein_coding	0.530701	-0.0277423
ENSG00000124766	11967.4	-0.00520307	0.0689747	-0.0754345	0.939869	0.968551	SOX4	protein_coding	0.210597	0.0553666
ENSG00000140526	11963.9	-0.148737	0.0898579	-1.65525	0.0978747	0.211168	ABHD2	protein_coding	0.000125455	-0.168527
ENSG00000166340	11962.5	-0.158249	0.0472224	-3.35115	0.000804755	0.00447429	TPP1	protein_coding	0.0971243	-0.073325
ENSG00000105438	11949.7	0.0281321	0.0417723	0.673465	0.500652	0.661783	KDELR1	protein_coding	0.23186	0.0528782
ENSG00000182795	11946.9	-0.515316	0.125863	-4.09424	4.24e-05	0.000369158	C1orf116	protein_coding	0.000137227	-0.16757
ENSG00000204256	11945.3	-0.205533	0.0391487	-5.25006	1.52e-07	2.74e-06	BRD2	protein_coding	0.000379792	-0.156317
ENSG00000106263	11934.6	0.286224	0.051932	5.51151	3.56e-08	7.57e-07	EIF3B	protein_coding	3.4e-11	0.287157
ENSG00000079308	11898.9	-0.546473	0.0780454	-7.00199	2.52e-12	1.44e-10	TNS1	protein_coding	6.23e-09	-0.252971
ENSG00000134287	11898.1	0.123845	0.0418303	2.96064	0.00306997	0.0135115	ARF3	protein_coding	0.00833618	0.116365
ENSG00000179010	11893.2	0.0195196	0.0366381	0.53277	0.594193	0.737971	MRFAP1	protein_coding	0.246356	0.0512734
ENSG00000171603	11892.9	0.322337	0.0533853	6.03793	1.56e-09	4.7e-08	CLSTN1	protein_coding	1.17e-08	0.248463
ENSG00000021826	11888.6	-0.0798996	0.284095	-0.281242	0.778524	0.868726	CPS1	protein_coding	0.900008	0.00556118
ENSG00000120742	11883.6	-0.221513	0.0497848	-4.44941	8.61e-06	9.47e-05	SERP1	protein_coding	2.13e-08	-0.244126
ENSG00000109332	11869.6	0.0840047	0.0368313	2.2808	0.0225604	0.0674444	UBE2D3	protein_coding	0.0546958	0.0848807
ENSG00000116251	11845	-0.0953545	0.041813	-2.2805	0.0225781	0.0674826	RPL22	protein_coding	0.00833892	-0.11636
ENSG00000069122	11838.9	-0.804666	0.11916	-6.7528	1.45e-11	6.87e-10	GPR116	protein_coding	1.48e-09	-0.262875
ENSG00000196776	11825.3	-0.0416137	0.0650651	-0.63957	0.522452	0.680623	CD47	protein_coding	0.781203	-0.0122925
ENSG00000112473	11800.1	-0.0841974	0.0505181	-1.66668	0.0955784	0.2074	SLC39A7	protein_coding	0.138487	-0.065497
ENSG00000131143	11774.8	-0.00404614	0.0602425	-0.0671643	0.946451	0.972065	COX4I1	protein_coding	0.784337	-0.012112
ENSG00000251562	11724.6	-0.231499	0.0969152	-2.38867	0.0169094	0.0537638	MALAT1	lincRNA	0.0358167	-0.0926997
ENSG00000164754	11712.6	0.071042	0.0570126	1.24608	0.212736	0.370932	RAD21	protein_coding	0.00233909	0.13409
ENSG00000100644	11705.2	0.505648	0.0672359	7.52052	5.46e-14	4.38e-12	HIF1A	protein_coding	5.87e-11	0.28379
ENSG00000107581	11686	0.00852273	0.0509766	0.167189	0.867221	0.925074	EIF3A	protein_coding	0.500911	0.0297823
ENSG00000143621	11679.8	0.1098	0.0528289	2.07841	0.0376717	0.101037	ILF2	protein_coding	0.00867027	0.11578
ENSG00000100600	11677.2	-0.123641	0.0615357	-2.00926	0.0445098	0.115339	LGMN	protein_coding	0.0324587	-0.0944458
ENSG00000117523	11667.6	-0.0380327	0.0502504	-0.756864	0.449131	0.617513	PRRC2C	protein_coding	0.626512	0.0215358
ENSG00000072778	11658.2	-0.00365672	0.0574069	-0.0636982	0.949211	0.97328	ACADVL	protein_coding	0.270758	-0.0487143
ENSG00000111229	11648.1	0.202934	0.0504525	4.02228	5.76e-05	0.000478794	ARPC3	protein_coding	1.67e-08	0.245911
ENSG00000170017	11624.6	-0.371376	0.0765438	-4.85181	1.22e-06	1.73e-05	ALCAM	protein_coding	4.72e-07	-0.220211
ENSG00000184007	11619.1	-0.0476254	0.0426313	-1.11715	0.263932	0.431738	PTP4A2	protein_coding	0.105874	-0.0714762
ENSG00000100906	11597.3	0.0306192	0.0730464	0.419175	0.675088	0.798442	NFKBIA	protein_coding	0.619332	0.0219851
ENSG00000117298	11580	0.459424	0.0655583	7.00787	2.42e-12	1.39e-10	ECE1	protein_coding	7.97e-12	0.295885
ENSG00000143537	11575.5	0.322411	0.063969	5.04012	4.65e-07	7.4e-06	ADAM15	protein_coding	1.34e-08	0.247492
ENSG00000197930	11559.1	0.555357	0.0833047	6.66658	2.62e-11	1.18e-09	ERO1L	protein_coding	5.41e-22	0.40796
ENSG00000137312	11539.1	0.0508184	0.0492473	1.0319	0.302118	0.473414	FLOT1	protein_coding	0.38454	0.0384717
ENSG00000146731	11520.6	0.473704	0.0679413	6.97226	3.12e-12	1.74e-10	CCT6A	protein_coding	2.59e-13	0.315409
ENSG00000175166	11520.3	0.215481	0.0508739	4.23559	2.28e-05	0.000218257	PSMD2	protein_coding	1.05e-07	0.232149
ENSG00000112081	11519.4	-0.0414808	0.0353308	-1.17407	0.240367	0.404138	SRSF3	protein_coding	0.831431	-0.00942108
ENSG00000138674	11503.7	0.0193891	0.0370879	0.52279	0.601121	0.743065	SEC31A	protein_coding	0.247605	0.0511382
ENSG00000136153	11501.1	0.116424	0.0770447	1.51112	0.130758	0.261291	LMO7	protein_coding	0.508836	0.0292336
ENSG00000137497	11468.5	-0.0556003	0.0510478	-1.08918	0.276073	0.444991	NUMA1	protein_coding	0.209878	-0.0554537
ENSG00000077549	11456.5	0.143265	0.0362444	3.95274	7.73e-05	0.000613368	CAPZB	protein_coding	4.72e-07	0.220208
ENSG00000111275	11444.4	-0.594811	0.0797134	-7.46187	8.53e-14	6.6e-12	ALDH2	protein_coding	2.75e-16	-0.350637
ENSG00000123562	11396.8	0.218063	0.0458043	4.76075	1.93e-06	2.54e-05	MORF4L2	protein_coding	1.87e-06	0.208669
ENSG00000102804	11386.5	-0.0622548	0.0695091	-0.895636	0.370447	0.543914	TSC22D1	protein_coding	0.597776	-0.023348
ENSG00000089220	11356.4	-0.341805	0.0508662	-6.71969	1.82e-11	8.43e-10	PEBP1	protein_coding	7.02e-15	-0.334542
ENSG00000157514	11347	-0.211161	0.0947364	-2.22893	0.0258186	0.0749734	TSC22D3	protein_coding	0.24397	-0.0515329
ENSG00000106153	11335.4	0.368628	0.0715154	5.15453	2.54e-07	4.34e-06	CHCHD2	protein_coding	3.66e-08	0.24014
ENSG00000047849	11331.2	0.154322	0.043971	3.50964	0.000448717	0.00273791	MAP4	protein_coding	0.000135073	0.167739
ENSG00000189067	11315.6	-0.0946758	0.0484053	-1.9559	0.0504774	0.127087	LITAF	protein_coding	0.0330754	-0.0941139
ENSG00000181222	11314.2	-0.136009	0.0543792	-2.50111	0.0123803	0.0419285	POLR2A	protein_coding	0.0502077	-0.0865051
ENSG00000163346	11294.8	-0.324854	0.0663951	-4.89274	9.94e-07	1.44e-05	PBXIP1	protein_coding	3.27e-05	-0.18231
ENSG00000163430	11287.5	0.179907	0.0840207	2.14122	0.0322566	0.0894629	FSTL1	protein_coding	0.142929	0.06477
ENSG00000168615	11244.7	0.192852	0.080189	2.40497	0.0161737	0.0518135	ADAM9	protein_coding	0.118739	0.0689657
ENSG00000115268	11230.3	0.093545	0.0668955	1.39837	0.162001	0.30527	RPS15	protein_coding	0.000692183	0.149313
ENSG00000119681	11212.9	-0.228362	0.0924482	-2.47017	0.013505	0.0449057	LTBP2	protein_coding	0.150015	-0.0636454
ENSG00000120738	11192.8	-0.0328229	0.109727	-0.299133	0.764839	0.85958	EGR1	protein_coding	0.11762	0.0691754
ENSG00000135390	11169.5	-0.0255377	0.0552518	-0.462206	0.643934	0.775204	ATP5G2	protein_coding	0.263801	-0.0494272
ENSG00000143418	11167	-0.115036	0.056671	-2.02988	0.0423683	0.110918	CERS2	protein_coding	0.0056463	-0.122035
ENSG00000100243	11163.1	-0.117392	0.0510384	-2.30008	0.0214437	0.0649446	CYB5R3	protein_coding	0.0238745	-0.0997381
ENSG00000197879	11162.1	-0.00777306	0.0482646	-0.161051	0.872053	0.927859	MYO1C	protein_coding	0.644768	0.0204032
ENSG00000162704	11127.5	0.060132	0.0491475	1.2235	0.22114	0.380761	ARPC5	protein_coding	0.0933156	0.0741715
ENSG00000111144	11126.3	-0.196331	0.0626408	-3.13424	0.00172302	0.00841262	LTA4H	protein_coding	0.00350748	-0.128671
ENSG00000042493	11122.8	0.287662	0.069671	4.12887	3.65e-05	0.000325638	CAPG	protein_coding	1.13e-07	0.231599
ENSG00000124172	11099.7	-0.0309864	0.0580887	-0.533433	0.593734	0.737728	ATP5E	protein_coding	0.0544307	0.0849735
ENSG00000135624	11096.2	0.178563	0.0426284	4.18883	2.8e-05	0.00025992	CCT7	protein_coding	5.31e-09	0.254101
ENSG00000162522	11090.9	0.0454099	0.0576387	0.787836	0.430792	0.600625	KIAA1522	protein_coding	0.716335	0.016081
ENSG00000064666	11083.2	0.167658	0.0553056	3.03149	0.00243354	0.0111787	CNN2	protein_coding	5.47e-06	0.199173
ENSG00000170540	11072.3	0.206748	0.0516046	4.00638	6.17e-05	0.00050727	ARL6IP1	protein_coding	1.7e-06	0.209458
ENSG00000048828	11072.2	-0.0209848	0.041963	-0.500078	0.61702	0.755343	FAM120A	protein_coding	0.372533	0.0394521
ENSG00000021355	11071.6	0.435074	0.0750102	5.8002	6.62e-09	1.69e-07	SERPINB1	protein_coding	1.13e-07	0.231606
ENSG00000124783	11066.5	-0.0945277	0.0440065	-2.14804	0.0317107	0.0883276	SSR1	protein_coding	0.155583	-0.0627895
ENSG00000095139	11062.5	0.0864061	0.0421481	2.05006	0.0403587	0.106787	ARCN1	protein_coding	0.092852	0.0742764
ENSG00000105373	11032.6	-0.233117	0.0552219	-4.22146	2.43e-05	0.000229644	GLTSCR2	protein_coding	2.46e-05	-0.185078
ENSG00000089248	11003.7	-0.180846	0.0584274	-3.09523	0.00196662	0.00938284	ERP29	protein_coding	0.0009943	-0.144937
ENSG00000253729	11001.2	0.106111	0.0694485	1.52791	0.126535	0.255193	PRKDC	protein_coding	0.00135872	0.141065
ENSG00000172354	10991.6	0.288674	0.0470197	6.13943	8.28e-10	2.7e-08	GNB2	protein_coding	6.41e-12	0.297174
ENSG00000234741	10983.9	-0.287238	0.0976921	-2.94024	0.00327962	0.0142711	GAS5	processed_transcript	0.244203	-0.0515075
ENSG00000178719	10975	-0.0572841	0.0545852	-1.04944	0.293974	0.464728	GRINA	protein_coding	0.0497912	0.0866619
ENSG00000106546	10967.9	0.307472	0.0846754	3.63118	0.000282127	0.00185113	AHR	protein_coding	0.011833	0.111059
ENSG00000143420	10952.7	-0.0498746	0.0474824	-1.05038	0.293543	0.464317	ENSA	protein_coding	0.0278652	-0.0971035
ENSG00000145623	10938.3	0.436568	0.0833722	5.23637	1.64e-07	2.93e-06	OSMR	protein_coding	5.08e-11	0.284676
ENSG00000106052	10936.4	0.093914	0.0466921	2.01135	0.0442887	0.114883	TAX1BP1	protein_coding	0.00328445	0.129563
ENSG00000158769	10904.7	-0.102582	0.0509342	-2.01402	0.0440079	0.114337	F11R	protein_coding	0.023876	-0.099737
ENSG00000182934	10893.7	-0.0970168	0.0410173	-2.36527	0.0180171	0.0565938	SRPR	protein_coding	0.0104781	-0.112925
ENSG00000090863	10892.3	0.109744	0.0438287	2.50393	0.0122823	0.0416451	GLG1	protein_coding	0.0306159	0.0954707
ENSG00000142669	10866.2	0.415605	0.062582	6.64097	3.12e-11	1.38e-09	SH3BGRL3	protein_coding	6.12e-19	0.378704
ENSG00000105701	10850	0.0534097	0.0472493	1.13038	0.258316	0.424774	FKBP8	protein_coding	0.0146235	0.107747
ENSG00000005893	10836.7	0.135484	0.0552044	2.45423	0.0141188	0.0465214	LAMP2	protein_coding	0.00701972	0.118895
ENSG00000105357	10833.8	-0.325531	0.0825797	-3.94203	8.08e-05	0.000636852	MYH14	protein_coding	6.06e-06	-0.198243
ENSG00000155506	10814.6	0.138631	0.0497167	2.78842	0.00529657	0.0210371	LARP1	protein_coding	0.0109671	0.112228
ENSG00000188643	10791.5	0.864487	0.0936152	9.23448	2.6e-20	6.19e-18	S100A16	protein_coding	5.15e-24	0.425847
ENSG00000166888	10789.9	-0.139686	0.0459897	-3.03732	0.00238689	0.0110053	STAT6	protein_coding	0.00291119	-0.131188
ENSG00000131238	10772.6	-0.146899	0.055512	-2.64626	0.00813872	0.0298583	PPT1	protein_coding	0.332946	-0.0428318
ENSG00000186340	10724	0.532044	0.119047	4.4692	7.85e-06	8.72e-05	THBS2	protein_coding	4.25e-10	0.271179
ENSG00000160014	10717.7	-0.010508	0.0430592	-0.244035	0.807203	0.887346	CALM3	protein_coding	0.686286	-0.0178748
ENSG00000134352	10709	-0.295229	0.063772	-4.62944	3.67e-06	4.47e-05	IL6ST	protein_coding	1.19e-06	-0.212537
ENSG00000101294	10705.3	-0.0393306	0.0436406	-0.901238	0.367462	0.540914	HM13	protein_coding	0.446331	-0.0336957
ENSG00000197081	10688.1	-0.0709337	0.0600568	-1.18111	0.237559	0.400657	IGF2R	protein_coding	0.456468	-0.0329497
ENSG00000243466	10674.7	-0.0997515	0.153598	-0.649431	0.51606	0.675143	IGKV1-5	IG_V_gene	0.864062	-0.00757728
ENSG00000107372	10666.2	-0.0712387	0.0527802	-1.34972	0.177104	0.325835	ZFAND5	protein_coding	0.954542	0.00252295
ENSG00000133313	10662.6	-0.148379	0.0476145	-3.11625	0.00183169	0.00885936	CNDP2	protein_coding	0.0162178	-0.106097
ENSG00000141522	10640.6	0.178311	0.042696	4.17629	2.96e-05	0.000272616	ARHGDIA	protein_coding	4.82e-07	0.220027
ENSG00000229117	10619.4	-0.0113366	0.0630278	-0.179866	0.857258	0.918655	RPL41	protein_coding	0.838511	-0.00901977
ENSG00000145860	10606.6	-0.562249	0.0780321	-7.20535	5.79e-13	3.72e-11	RNF145	protein_coding	2.23e-06	-0.207143
ENSG00000177606	10555.9	-0.0185695	0.0773474	-0.240079	0.810269	0.889493	JUN	protein_coding	0.320536	0.0439438
ENSG00000133661	10555.1	-1.2978	0.168177	-7.71686	1.19e-14	1.1e-12	SFTPD	protein_coding	3.35e-13	-0.314006
ENSG00000148346	10541.9	0.455043	0.167857	2.71089	0.0067102	0.0254775	LCN2	protein_coding	0.000972401	0.145209
ENSG00000112308	10492.8	-0.110185	0.0347132	-3.17414	0.00150282	0.00750564	C6orf62	protein_coding	0.0511967	-0.086137
ENSG00000178952	10475.8	-0.064824	0.0441142	-1.46946	0.141708	0.27722	TUFM	protein_coding	0.0173533	-0.105007
ENSG00000111341	10474.5	-0.492965	0.0984712	-5.00619	5.55e-07	8.62e-06	MGP	protein_coding	5.85e-07	-0.218442
ENSG00000185033	10465.9	0.597987	0.0791467	7.55543	4.17e-14	3.42e-12	SEMA4B	protein_coding	1.88e-15	0.341194
ENSG00000071553	10451.4	0.0203227	0.0398108	0.510482	0.609714	0.749654	ATP6AP1	protein_coding	0.737298	0.0148452
ENSG00000113558	10446.4	-0.0851931	0.0503542	-1.69188	0.0906694	0.199288	SKP1	protein_coding	0.117125	-0.0692686
ENSG00000091490	10418	-0.0952915	0.0597116	-1.59586	0.11052	0.231175	SEL1L3	protein_coding	0.0958073	-0.0736147
ENSG00000175130	10409.5	0.310787	0.0739314	4.20372	2.63e-05	0.000245851	MARCKSL1	protein_coding	1.01e-07	0.232455
ENSG00000137575	10408.7	0.0108404	0.0503678	0.215224	0.829593	0.90169	SDCBP	protein_coding	0.138776	0.0654493
ENSG00000146701	10394.8	0.156222	0.0498401	3.13445	0.00172174	0.0084084	MDH2	protein_coding	0.000134503	0.167784
ENSG00000169223	10384.8	-0.0639034	0.0518237	-1.23309	0.217541	0.37662	LMAN2	protein_coding	0.272922	-0.0484952
ENSG00000136810	10375.2	0.0550172	0.08054	0.683104	0.494541	0.656601	TXN	protein_coding	0.027914	0.0970733
ENSG00000122565	10368.5	0.243117	0.0506064	4.80408	1.55e-06	2.11e-05	CBX3	protein_coding	7.73e-11	0.282069
ENSG00000149115	10349.5	0.026732	0.0568358	0.470338	0.638114	0.77061	TNKS1BP1	protein_coding	0.0904932	0.0748168
ENSG00000136167	10325	-0.190332	0.0862392	-2.20703	0.0273121	0.078423	LCP1	protein_coding	0.376609	-0.0391171
ENSG00000204262	10324.7	0.537225	0.108215	4.96444	6.89e-07	1.04e-05	COL5A2	protein_coding	3.9e-10	0.271744
ENSG00000169242	10302.8	-0.19044	0.0846342	-2.25015	0.0244393	0.071834	EFNA1	protein_coding	0.000225282	-0.162182
ENSG00000072110	10299.3	0.541532	0.065348	8.2869	1.16e-16	1.6e-14	ACTN1	protein_coding	3.52e-13	0.313733
ENSG00000143774	10290.5	0.180811	0.0635866	2.84354	0.00446159	0.0183337	GUK1	protein_coding	7.07e-06	0.196846
ENSG00000101558	10275.9	-0.243893	0.05495	-4.43845	9.06e-06	9.88e-05	VAPA	protein_coding	0.00594019	-0.12131
ENSG00000168066	10247.4	-0.039335	0.0274843	-1.43118	0.152377	0.2919	SF1	protein_coding	0.592595	-0.0236788
ENSG00000188706	10241.6	-0.0941229	0.0733309	-1.28354	0.199304	0.354132	ZDHHC9	protein_coding	0.648543	0.0201707
ENSG00000182871	10236.2	0.353217	0.0857539	4.11897	3.81e-05	0.000337359	COL18A1	protein_coding	4.69e-07	0.220256
ENSG00000146072	10196.2	0.372597	0.0766383	4.86176	1.16e-06	1.66e-05	TNFRSF21	protein_coding	2.75e-08	0.242256
ENSG00000130702	10188.6	-0.00570029	0.0917145	-0.0621525	0.950441	0.973977	LAMA5	protein_coding	0.858162	-0.00790961
ENSG00000126777	10187.2	0.0085203	0.0526105	0.161951	0.871345	0.927555	KTN1	protein_coding	0.42756	0.0351032
ENSG00000164266	10186.7	-0.350992	0.233876	-1.50076	0.133417	0.265162	SPINK1	protein_coding	0.00597979	-0.121214
ENSG00000074416	10185.5	-0.105442	0.0880797	-1.19712	0.23126	0.393304	MGLL	protein_coding	0.12034	-0.0686684
ENSG00000101421	10178.9	0.115561	0.0395129	2.92464	0.00344851	0.0148628	CHMP4B	protein_coding	1.39e-05	0.190554
ENSG00000115457	10178.9	-0.427847	0.153559	-2.7862	0.00533295	0.0211486	IGFBP2	protein_coding	3.53e-06	-0.203095
ENSG00000004399	10170.4	-0.0183986	0.0747824	-0.246029	0.80566	0.886432	PLXND1	protein_coding	0.955129	0.00249032
ENSG00000187908	10167.9	-0.829642	0.208586	-3.97746	6.97e-05	0.000560977	DMBT1	protein_coding	0.00305165	-0.130555
ENSG00000168528	10163.3	0.275645	0.0801881	3.43747	0.000587167	0.00343214	SERINC2	protein_coding	0.00153657	0.139513
ENSG00000163527	10160.3	-0.131013	0.0427402	-3.06533	0.00217427	0.010177	STT3B	protein_coding	0.00332607	-0.129392
ENSG00000046604	10160	0.585865	0.0873224	6.70922	1.96e-11	9e-10	DSG2	protein_coding	4.05e-13	0.312957
ENSG00000102024	10154.7	0.516743	0.0808903	6.38819	1.68e-10	6.36e-09	PLS3	protein_coding	6.38e-08	0.235954
ENSG00000127954	10141.6	-0.187532	0.125021	-1.5	0.133614	0.265412	STEAP4	protein_coding	0.277762	-0.0480093
ENSG00000159189	10140.4	0.00165091	0.100102	0.0164923	0.986842	0.992254	C1QC	protein_coding	0.0712389	0.0797141
ENSG00000074181	10081.6	0.173365	0.0764908	2.26649	0.0234215	0.0693727	NOTCH3	protein_coding	0.000250221	0.161019
ENSG00000105854	10068.5	0.381942	0.0771147	4.95291	7.31e-07	1.1e-05	PON2	protein_coding	3.77e-06	0.202504
ENSG00000106682	10066.8	0.178188	0.036773	4.84562	1.26e-06	1.77e-05	EIF4H	protein_coding	8.08e-07	0.215767
ENSG00000160255	10065.8	0.0363766	0.0941125	0.386523	0.69911	0.81565	ITGB2	protein_coding	0.169603	0.0607329
ENSG00000104824	10045.7	0.0271596	0.0273453	0.99321	0.320608	0.492914	HNRNPL	protein_coding	0.0232345	0.100195
ENSG00000182944	10014.9	-0.00513429	0.0324051	-0.158441	0.874109	0.92888	EWSR1	protein_coding	0.309519	0.0449547
ENSG00000157637	10013.4	-0.0507105	0.0528654	-0.959237	0.337439	0.51091	SLC38A10	protein_coding	0.50154	-0.0297385
ENSG00000125970	10013.2	-0.035479	0.0423465	-0.837824	0.402129	0.573954	RALY	protein_coding	0.165965	0.0612539
ENSG00000143416	10009.2	-1.03873	0.109106	-9.52046	1.72e-21	5.02e-19	SELENBP1	protein_coding	4.97e-17	-0.358784
ENSG00000110799	10000.2	-0.632305	0.0938818	-6.73511	1.64e-11	7.62e-10	VWF	protein_coding	1.53e-07	-0.229205
ENSG00000138069	9990.18	0.0291573	0.0345906	0.842924	0.399271	0.571154	RAB1A	protein_coding	0.23601	0.0524117
ENSG00000266412	9986.58	-0.150977	0.0476729	-3.16694	0.00154055	0.00766213	NCOA4	protein_coding	0.00456896	-0.125024
ENSG00000118640	9983.8	-0.00845838	0.0669081	-0.126418	0.899401	0.94413	VAMP8	protein_coding	0.267906	0.0490051
ENSG00000100380	9973.62	-0.11505	0.0444244	-2.5898	0.00960313	0.034128	ST13	protein_coding	0.022791	-0.100519
ENSG00000092010	9966.77	0.0999577	0.0539149	1.85399	0.0637406	0.15242	PSME1	protein_coding	0.00098243	0.145084
ENSG00000130741	9953.83	-0.0933206	0.0524715	-1.7785	0.0753215	0.173184	EIF2S3	protein_coding	0.776139	-0.0125848
ENSG00000108828	9949.46	0.214346	0.0577367	3.71248	0.000205241	0.00141141	VAT1	protein_coding	3.94e-07	0.221676
ENSG00000115648	9948.86	-0.485449	0.101116	-4.80093	1.58e-06	2.14e-05	MLPH	protein_coding	4.42e-06	-0.201088
ENSG00000087274	9941.72	-0.0654829	0.0336557	-1.94567	0.0516943	0.129503	ADD1	protein_coding	0.19249	-0.0576326
ENSG00000173372	9937.56	-0.0250473	0.0986854	-0.253809	0.799643	0.882773	C1QA	protein_coding	0.105545	0.0715435
ENSG00000135678	9934.59	-0.774396	0.109989	-7.04064	1.91e-12	1.12e-10	CPM	protein_coding	2.93e-12	-0.301742
ENSG00000102316	9916.59	0.0509477	0.0547619	0.93035	0.35219	0.525186	MAGED2	protein_coding	0.653692	0.0198544
ENSG00000183291	9915.68	0.102939	0.0593026	1.73583	0.082594	0.185704	2022-09-15	protein_coding	0.605832	0.0228361
ENSG00000138449	9913.76	-0.17042	0.098664	-1.72727	0.0841189	0.188343	SLC40A1	protein_coding	0.00514944	-0.123343
ENSG00000061676	9903.45	0.0670794	0.0459944	1.45842	0.144724	0.281369	NCKAP1	protein_coding	0.0228134	0.100502
ENSG00000084623	9897.63	0.0897259	0.0451123	1.98894	0.0467074	0.119671	EIF3I	protein_coding	0.0138044	0.108657
ENSG00000137409	9890.28	-0.000100215	0.0396964	-0.00252455	0.997986	0.998623	MTCH1	protein_coding	0.669278	0.0189031
ENSG00000131504	9887.94	0.0844033	0.0440866	1.91449	0.0555579	0.136777	DIAPH1	protein_coding	0.00934957	0.11465
ENSG00000113657	9885.6	0.341896	0.0934351	3.65919	0.000253018	0.00168595	DPYSL3	protein_coding	1.28e-05	0.191362
ENSG00000170759	9876.61	0.0356205	0.0450852	0.790072	0.429486	0.5995	KIF5B	protein_coding	0.11135	0.0703798
ENSG00000074695	9867.52	0.0483492	0.0541328	0.893159	0.371772	0.545094	LMAN1	protein_coding	0.903119	-0.00538729
ENSG00000088832	9863.8	0.0396214	0.0392998	1.00818	0.313366	0.485616	FKBP1A	protein_coding	0.167165	0.061081
ENSG00000129103	9845.06	0.0965922	0.0668421	1.44508	0.148436	0.28642	SUMF2	protein_coding	0.649514	0.0201109
ENSG00000172531	9841.76	0.101095	0.045172	2.23801	0.0252205	0.0735888	PPP1CA	protein_coding	0.0104766	0.112927
ENSG00000162368	9840.72	0.004055	0.0446087	0.0909015	0.927571	0.961126	CMPK1	protein_coding	0.470182	-0.0319549
ENSG00000108829	9838.25	0.209698	0.0471298	4.44936	8.61e-06	9.47e-05	LRRC59	protein_coding	1.64e-07	0.228651
ENSG00000100342	9824.8	0.213688	0.105687	2.02189	0.0431873	0.112655	APOL1	protein_coding	0.000325685	0.158064
ENSG00000080603	9812	-0.00950203	0.0362476	-0.262143	0.793212	0.878513	SRCAP	protein_coding	0.982493	-0.000971198
ENSG00000138448	9800.4	0.432867	0.0733397	5.90222	3.59e-09	9.86e-08	ITGAV	protein_coding	9.11e-11	0.28104
ENSG00000113648	9794.58	0.0434799	0.0374369	1.16142	0.245471	0.409768	H2AFY	protein_coding	0.000722526	0.148801
ENSG00000141526	9792.25	0.771546	0.0865311	8.9164	4.82e-19	9.53e-17	SLC16A3	protein_coding	1.86e-24	0.429616
ENSG00000184432	9791.6	0.0700762	0.0427548	1.63903	0.101208	0.216451	COPB2	protein_coding	0.28497	0.0472962
ENSG00000196914	9790.81	-0.101444	0.0507571	-1.99861	0.0456501	0.117614	ARHGEF12	protein_coding	0.0628084	-0.0822065
ENSG00000165678	9762.37	-0.033693	0.0520218	-0.647671	0.517198	0.676011	GHITM	protein_coding	0.616398	-0.0221694
ENSG00000196154	9743.02	0.786189	0.117973	6.66413	2.66e-11	1.2e-09	S100A4	protein_coding	7.5e-05	0.173919
ENSG00000129353	9732.57	-0.118412	0.0457599	-2.58769	0.00966212	0.0342988	SLC44A2	protein_coding	0.0511014	-0.0861722
ENSG00000138668	9725.76	0.0836383	0.0367269	2.27731	0.022768	0.0678859	HNRNPD	protein_coding	0.000579375	0.15142
ENSG00000134294	9720.97	0.236821	0.0643184	3.68202	0.000231398	0.00156177	SLC38A2	protein_coding	0.025115	0.0988808
ENSG00000185787	9715.47	-0.0582333	0.0433124	-1.34449	0.178789	0.328159	MORF4L1	protein_coding	0.00232389	-0.134176
ENSG00000090060	9715.18	-0.0794088	0.0448948	-1.76877	0.0769315	0.175893	PAPOLA	protein_coding	0.737331	-0.0148432
ENSG00000143569	9686.15	-0.0356455	0.0436045	-0.817473	0.413658	0.58485	UBAP2L	protein_coding	0.742474	-0.0145418
ENSG00000143570	9686.06	0.124067	0.046915	2.6445	0.00818125	0.0299955	SLC39A1	protein_coding	0.000267565	0.160273
ENSG00000169116	9674.37	-0.694642	0.112758	-6.1605	7.25e-10	2.4e-08	PARM1	protein_coding	1.19e-12	-0.306917
ENSG00000144746	9652.95	0.21945	0.059604	3.68179	0.0002316	0.00156262	ARL6IP5	protein_coding	3.07e-05	0.182916
ENSG00000099622	9640.63	-0.22825	0.0555033	-4.11236	3.92e-05	0.000345064	CIRBP	protein_coding	0.000639882	-0.150247
ENSG00000107223	9603.07	0.0265439	0.0489591	0.542165	0.587705	0.733112	EDF1	protein_coding	0.0976877	0.0732021
ENSG00000143799	9588.92	-0.0242002	0.049613	-0.48778	0.625706	0.761279	PARP1	protein_coding	0.415979	0.0359894
ENSG00000111540	9583.65	-0.0981737	0.0381661	-2.57227	0.0101034	0.0356262	RAB5B	protein_coding	0.0077237	-0.117494
ENSG00000139318	9574.59	0.409959	0.0995283	4.11902	3.8e-05	0.000337359	DUSP6	protein_coding	5.28e-07	0.219283
ENSG00000141551	9565.51	0.120646	0.033941	3.55457	0.000378595	0.00237403	CSNK1D	protein_coding	0.000917648	0.145916
ENSG00000211445	9549.74	-0.266	0.0973379	-2.73275	0.00628082	0.0241454	GPX3	protein_coding	0.0379304	-0.0916708
ENSG00000073921	9525.59	0.174157	0.0389814	4.46771	7.91e-06	8.77e-05	PICALM	protein_coding	7.25e-06	0.19662
ENSG00000155096	9522.75	0.178113	0.0548269	3.24865	0.00115956	0.00605849	AZIN1	protein_coding	1.88e-05	0.187663
ENSG00000205339	9522.24	-0.0367557	0.0509657	-0.721187	0.470795	0.636202	IPO7	protein_coding	0.35333	-0.0410617
ENSG00000143320	9511.3	0.99786	0.160659	6.21106	5.26e-10	1.8e-08	CRABP2	protein_coding	1.36e-15	0.342799
ENSG00000084754	9507.88	-0.0228017	0.0329698	-0.691594	0.489192	0.651965	HADHA	protein_coding	0.963023	0.00205184
ENSG00000115419	9490.61	0.507368	0.104768	4.84277	1.28e-06	1.79e-05	GLS	protein_coding	2.67e-06	0.205575
ENSG00000205336	9486	0.072133	0.0814028	0.886124	0.375551	0.548597	GPR56	protein_coding	0.340352	0.0421809
ENSG00000146648	9484.51	0.467346	0.116596	4.00826	6.12e-05	0.000503661	EGFR	protein_coding	0.000156946	0.166127
ENSG00000162734	9470.46	0.103851	0.0476803	2.17808	0.0294001	0.0832229	PEA15	protein_coding	0.00102962	0.144508
ENSG00000003436	9448.76	-0.0806242	0.1199	-0.672426	0.501312	0.662463	TFPI	protein_coding	0.415636	-0.0360159
ENSG00000112655	9442.32	-0.318749	0.0737002	-4.32495	1.53e-05	0.000154998	PTK7	protein_coding	0.00292085	-0.131143
ENSG00000145495	9437.26	0.0729435	0.0530973	1.37377	0.169513	0.315747	2022-03-06	protein_coding	0.477741	0.0314135
ENSG00000124155	9435.96	-0.107673	0.0579136	-1.8592	0.0629986	0.15116	PIGT	protein_coding	0.189672	-0.057999
ENSG00000174903	9426.33	0.022111	0.038592	0.572942	0.566684	0.716223	RAB1B	protein_coding	0.803891	-0.0109898
ENSG00000134910	9423.61	0.026556	0.0468644	0.566656	0.570948	0.71947	STT3A	protein_coding	0.459091	0.0327581
ENSG00000075426	9411.52	0.312563	0.0697769	4.47947	7.48e-06	8.35e-05	FOSL2	protein_coding	2.59e-09	0.25909
ENSG00000127184	9404.61	-0.122443	0.056763	-2.15709	0.0309984	0.0867047	COX7C	protein_coding	0.0358347	-0.0926907
ENSG00000072210	9403.7	-0.463003	0.0942591	-4.91203	9.01e-07	1.32e-05	ALDH3A2	protein_coding	2.73e-09	-0.258714
ENSG00000149591	9403.19	0.354803	0.0899585	3.94407	8.01e-05	0.000632175	TAGLN	protein_coding	0.00111805	0.143493
ENSG00000089693	9402.2	0.123484	0.0498094	2.47912	0.0131707	0.0440309	MLF2	protein_coding	0.000279702	0.159777
ENSG00000117868	9399.86	0.22888	0.053748	4.2584	2.06e-05	0.000200145	ESYT2	protein_coding	1.9e-06	0.208527
ENSG00000152795	9386.81	-0.0154393	0.0296991	-0.519858	0.603163	0.744663	HNRNPDL	protein_coding	0.991954	0.000446303
ENSG00000160211	9377.68	0.0927153	0.121462	0.763329	0.445267	0.614084	G6PD	protein_coding	0.98302	-0.000941948
ENSG00000113732	9372.41	-0.0696427	0.0560465	-1.24259	0.21402	0.372359	ATP6V0E1	protein_coding	0.221935	-0.0540185
ENSG00000186591	9350.72	0.2508	0.0469964	5.33658	9.47e-08	1.8e-06	UBE2H	protein_coding	6.86e-07	0.217127
ENSG00000119318	9340.6	0.175719	0.0434673	4.04256	5.29e-05	0.000445424	RAD23B	protein_coding	3.81e-05	0.180784
ENSG00000182095	9337.93	-0.0435955	0.0610967	-0.713549	0.475506	0.64034	TNRC18	protein_coding	0.68671	-0.0178493
ENSG00000233927	9320.8	-0.0861862	0.0610998	-1.41058	0.158368	0.30027	RPS28	protein_coding	0.35046	-0.041307
ENSG00000111481	9316.7	0.0416394	0.0452001	0.921224	0.356934	0.529933	COPZ1	protein_coding	0.789334	0.0118245
ENSG00000177469	9315.8	0.191109	0.0773114	2.47194	0.0134381	0.0447266	PTRF	protein_coding	0.00135677	0.141083
ENSG00000168439	9296.13	0.0989655	0.0481107	2.05704	0.0396825	0.105335	STIP1	protein_coding	0.000170775	0.165213
ENSG00000008952	9293.72	-0.0790149	0.0464224	-1.70208	0.0887396	0.196093	SEC62	protein_coding	0.00078411	-0.14782
ENSG00000122861	9282.92	1.42086	0.122492	11.5996	4.14e-31	6.25e-28	PLAU	protein_coding	2.28e-33	0.497068
ENSG00000099994	9280.91	-1.60821	0.156822	-10.255	1.12e-24	5.8e-22	SUSD2	protein_coding	6.5e-12	-0.297096
ENSG00000164054	9279.48	0.216831	0.0405929	5.34161	9.21e-08	1.76e-06	SHISA5	protein_coding	5.56e-11	0.284127
ENSG00000198380	9275.54	-0.0180148	0.0591261	-0.304685	0.760606	0.856468	GFPT1	protein_coding	0.779091	-0.0124143
ENSG00000159840	9269.42	0.379714	0.0579073	6.55727	5.48e-11	2.29e-09	ZYX	protein_coding	5.52e-15	0.335771
ENSG00000131473	9264.02	0.13484	0.0523143	2.57749	0.00995205	0.035187	ACLY	protein_coding	3.21e-05	0.182489
ENSG00000170776	9257.46	-0.417417	0.0667439	-6.25401	4e-10	1.41e-08	AKAP13	protein_coding	9.02e-09	-0.250344
ENSG00000118523	9252.17	0.0652539	0.0976866	0.667992	0.504138	0.665076	CTGF	protein_coding	0.547284	-0.0266319
ENSG00000135829	9242.54	-0.0886599	0.0345933	-2.56292	0.0103796	0.0364333	DHX9	protein_coding	0.773492	-0.0127377
ENSG00000100353	9241.87	0.0835264	0.0426733	1.95734	0.0503071	0.126752	EIF3D	protein_coding	0.014048	0.108381
ENSG00000131446	9235.02	-0.100828	0.0441163	-2.2855	0.0222833	0.066773	MGAT1	protein_coding	0.0771419	-0.078109
ENSG00000159346	9234.73	-0.115848	0.0427746	-2.70834	0.006762	0.0256264	ADIPOR1	protein_coding	0.0116397	-0.111313
ENSG00000133318	9226.24	0.00738133	0.04301	0.171619	0.863737	0.92302	RTN3	protein_coding	0.483517	-0.031003
ENSG00000171298	9205.55	0.199832	0.0662499	3.01633	0.00255855	0.0116427	GAA	protein_coding	6.07e-05	0.176088
ENSG00000175793	9205.51	0.314073	0.0953153	3.2951	0.000983881	0.00527727	SFN	protein_coding	9.55e-10	0.265834
ENSG00000160691	9204.12	0.36842	0.0618094	5.96059	2.51e-09	7.18e-08	SHC1	protein_coding	4.34e-07	0.220892
ENSG00000197142	9198.36	-0.162345	0.0992608	-1.63554	0.101936	0.217654	ACSL5	protein_coding	0.0481301	-0.0872985
ENSG00000058668	9185.75	0.0191831	0.0746899	0.256837	0.797305	0.881148	ATP2B4	protein_coding	0.401947	0.0370829
ENSG00000086061	9181.29	0.181542	0.0473204	3.83644	0.000124833	0.00092662	DNAJA1	protein_coding	0.000145281	0.166959
ENSG00000124422	9175.96	-0.0830034	0.050755	-1.63537	0.101971	0.217718	USP22	protein_coding	0.530568	-0.0277513
ENSG00000155366	9164.98	0.605416	0.0632913	9.56555	1.12e-21	3.37e-19	RHOC	protein_coding	7.95e-26	0.441014
ENSG00000117394	9161.2	0.926045	0.118701	7.80147	6.12e-15	5.98e-13	SLC2A1	protein_coding	1.19e-28	0.46324
ENSG00000197965	9158.7	0.0214495	0.0424343	0.505475	0.613225	0.75214	MPZL1	protein_coding	0.529026	0.0278554
ENSG00000113369	9158.53	-0.0640205	0.0824642	-0.776344	0.437546	0.60692	ARRDC3	protein_coding	0.31709	-0.0442575
ENSG00000138413	9152.27	-0.258062	0.0740401	-3.48544	0.000491336	0.0029581	IDH1	protein_coding	0.000777215	-0.147926
ENSG00000122026	9146.81	-0.253231	0.0646253	-3.91845	8.91e-05	0.000691501	RPL21	protein_coding	6.96e-05	-0.174692
ENSG00000168056	9136.39	0.0297196	0.0681884	0.435845	0.662949	0.789561	LTBP3	protein_coding	0.678558	0.0183408
ENSG00000099875	9129.44	0.00791993	0.0529553	0.149559	0.881113	0.933297	MKNK2	protein_coding	0.309239	0.0449807
ENSG00000107796	9121.26	0.244233	0.0891487	2.73962	0.00615102	0.0237369	ACTA2	protein_coding	0.00108968	0.143811
ENSG00000013306	9109.92	0.198148	0.0524642	3.77683	0.000158837	0.00113639	SLC25A39	protein_coding	1.87e-10	0.276504
ENSG00000168394	9109.38	0.304482	0.0874289	3.48263	0.000496522	0.00298228	TAP1	protein_coding	2.08e-06	0.20772
ENSG00000099783	9104.28	0.0421624	0.0349363	1.20684	0.227495	0.388674	HNRNPM	protein_coding	0.0152734	0.107056
ENSG00000180817	9092.54	0.0150543	0.054996	0.273735	0.784289	0.872481	PPA1	protein_coding	0.0216704	0.101361
ENSG00000135047	9067.06	0.1648	0.0942518	1.74851	0.0803762	0.181935	CTSL	protein_coding	0.000543434	0.152172
ENSG00000196139	9059.17	-0.329342	0.189758	-1.73559	0.0826368	0.18579	AKR1C3	protein_coding	0.000250452	-0.161009
ENSG00000083444	9051.71	0.338458	0.0560392	6.03966	1.54e-09	4.66e-08	PLOD1	protein_coding	1.36e-09	0.263487
ENSG00000177731	9036.05	0.112538	0.0459899	2.44702	0.0144044	0.047241	FLII	protein_coding	0.00162518	0.1388
ENSG00000084733	9032.36	0.105348	0.0505839	2.08264	0.037284	0.100233	RAB10	protein_coding	0.000101239	0.170796
ENSG00000124614	9030.6	-0.0513102	0.0789198	-0.650156	0.515591	0.674767	RPS10	protein_coding	0.452941	-0.0332081
ENSG00000142871	9004.39	0.186755	0.0977253	1.91102	0.0560019	0.137721	CYR61	protein_coding	0.0126094	0.110074
ENSG00000082898	9004.15	0.113584	0.0396494	2.8647	0.00417399	0.0173902	XPO1	protein_coding	0.000190972	0.163997
ENSG00000111897	8999.11	-0.123026	0.0436662	-2.81742	0.00484117	0.0195526	SERINC1	protein_coding	0.0374999	-0.0918764
ENSG00000111676	8995.71	0.0057331	0.0505494	0.113416	0.909701	0.950049	ATN1	protein_coding	0.76981	0.0129507
ENSG00000149573	8994.58	0.0985351	0.0938991	1.04937	0.294007	0.464728	MPZL2	protein_coding	0.497789	0.0299997
ENSG00000153827	8977.79	0.0542244	0.0407139	1.33184	0.182913	0.333483	TRIP12	protein_coding	0.171658	0.0604422
ENSG00000171223	8975.83	0.168627	0.0728904	2.31343	0.0206988	0.0631501	JUNB	protein_coding	0.00140375	0.140655
ENSG00000261371	8961.29	-0.291659	0.0634804	-4.59447	4.34e-06	5.15e-05	PECAM1	protein_coding	0.00217052	-0.135069
ENSG00000189334	8960.75	0.490025	0.112416	4.35904	1.31e-05	0.000135311	S100A14	protein_coding	2.84e-05	0.183681
ENSG00000131051	8948.98	-0.132675	0.0369896	-3.5868	0.000334755	0.00213629	RBM39	protein_coding	0.0385446	-0.091381
ENSG00000115221	8938.72	0.063816	0.110611	0.576939	0.563981	0.714292	ITGB6	protein_coding	0.520075	0.0284629
ENSG00000184216	8925.15	0.345123	0.0541135	6.37776	1.8e-10	6.79e-09	IRAK1	protein_coding	5.71e-13	0.311037
ENSG00000113384	8910.53	-0.0431166	0.0505865	-0.852334	0.394029	0.565857	GOLPH3	protein_coding	0.39801	-0.0373938
ENSG00000122786	8909.16	0.246044	0.076102	3.23308	0.00122464	0.00634405	CALD1	protein_coding	0.00108985	0.143809
ENSG00000162889	8891.68	0.0803537	0.0355986	2.25722	0.0239946	0.0707708	MAPKAPK2	protein_coding	0.000177676	0.164783
ENSG00000177885	8891.23	0.0659765	0.0328172	2.01042	0.0443863	0.115094	GRB2	protein_coding	0.00231414	0.134231
ENSG00000161671	8876.37	-0.175094	0.0539804	-3.24366	0.00118004	0.00615046	EMC10	protein_coding	2.26e-06	-0.206996
ENSG00000168264	8875.13	-0.13931	0.0414809	-3.35843	0.00078387	0.0043776	IRF2BP2	protein_coding	0.0478019	-0.0874264
ENSG00000162736	8872.72	-0.0324542	0.046236	-0.701926	0.482726	0.646332	NCSTN	protein_coding	0.973113	-0.00149174
ENSG00000104870	8867.75	-0.379785	0.0646585	-5.8737	4.26e-09	1.15e-07	FCGRT	protein_coding	2.26e-12	-0.30323
ENSG00000147162	8865.31	-0.0877061	0.0702018	-1.24934	0.21154	0.36937	OGT	protein_coding	0.139379	-0.0653497
ENSG00000215021	8857.36	0.00421355	0.0608338	0.0692633	0.94478	0.971328	PHB2	protein_coding	0.768915	0.0130025
ENSG00000175567	8853.16	-0.219796	0.0733815	-2.99525	0.00274219	0.0123134	UCP2	protein_coding	0.0309594	-0.0952758
ENSG00000159228	8844.48	-1.20769	0.139661	-8.64735	5.27e-18	9.14e-16	CBR1	protein_coding	0.000380126	-0.156307
ENSG00000196235	8843.87	0.106116	0.0462347	2.29516	0.0217238	0.065559	SUPT5H	protein_coding	0.0204761	0.102301
ENSG00000090621	8817.22	-0.0693551	0.0453855	-1.52813	0.12648	0.255093	PABPC4	protein_coding	0.827061	-0.00966913
ENSG00000099250	8816.7	0.30576	0.0717703	4.26025	2.04e-05	0.000198968	NRP1	protein_coding	3.63e-09	0.256748
ENSG00000169504	8806.29	0.219212	0.0613555	3.57282	0.000353164	0.00223623	CLIC4	protein_coding	0.00230306	0.134294
ENSG00000003402	8784.64	0.121741	0.0558193	2.18098	0.029185	0.0827283	CFLAR	protein_coding	0.137722	0.0656241
ENSG00000157557	8783.83	-0.109484	0.0755823	-1.44854	0.147466	0.285077	ETS2	protein_coding	4.28e-05	-0.179614
ENSG00000100664	8779.57	0.0341052	0.041152	0.828762	0.407239	0.578814	EIF5	protein_coding	0.591227	0.0237663
ENSG00000198830	8772.55	0.0655565	0.0507069	1.29285	0.196062	0.350051	HMGN2	protein_coding	0.0329994	0.0941546
ENSG00000168003	8772.33	0.0205646	0.05954	0.345391	0.7298	0.835707	SLC3A2	protein_coding	0.135141	0.0660566
ENSG00000116489	8748.54	0.187657	0.0438938	4.27525	1.91e-05	0.000187593	CAPZA1	protein_coding	9.85e-07	0.214116
ENSG00000101444	8738.57	-0.0622081	0.063438	-0.980612	0.326784	0.499561	AHCY	protein_coding	0.869334	0.0072807
ENSG00000162521	8732.66	-0.0923617	0.0403001	-2.29185	0.0219144	0.0659828	RBBP4	protein_coding	0.0215651	-0.101442
ENSG00000158467	8731	-0.652236	0.11388	-5.72739	1.02e-08	2.5e-07	AHCYL2	protein_coding	2.92e-08	-0.241821
ENSG00000149136	8729.45	0.0819448	0.0429516	1.90784	0.056412	0.138495	SSRP1	protein_coding	0.00088772	0.14632
ENSG00000140319	8722.83	-0.0666896	0.0421822	-1.58099	0.11388	0.236397	SRP14	protein_coding	0.0124313	-0.110295
ENSG00000152601	8716.69	-0.046633	0.0516596	-0.902697	0.366687	0.540121	MBNL1	protein_coding	0.0845574	-0.0762284
ENSG00000166741	8716.52	0.125187	0.110091	1.13712	0.255486	0.421338	NNMT	protein_coding	0.294286	0.0463924
ENSG00000163513	8712.21	-0.140146	0.0709066	-1.97648	0.0481	0.122371	TGFBR2	protein_coding	0.0819479	-0.0768744
ENSG00000141959	8707.2	0.0122174	0.0460584	0.26526	0.79081	0.876923	PFKL	protein_coding	0.164742	0.061431
ENSG00000143375	8705.09	0.10059	0.0870732	1.15523	0.247996	0.412642	CGN	protein_coding	0.817048	-0.0102387
ENSG00000113504	8698.92	-0.0593597	0.0812996	-0.730135	0.465308	0.631404	SLC12A7	protein_coding	0.411171	0.0363616
ENSG00000213585	8697.99	0.214949	0.0520129	4.13261	3.59e-05	0.000321089	VDAC1	protein_coding	5.49e-10	0.269503
ENSG00000129422	8659.32	-0.491394	0.0800887	-6.13563	8.48e-10	2.75e-08	MTUS1	protein_coding	1.22e-12	-0.306743
ENSG00000137573	8652.32	0.527178	0.118274	4.45728	8.3e-06	9.17e-05	SULF1	protein_coding	5.31e-12	0.298284
ENSG00000172037	8648.45	-0.111752	0.0565374	-1.9766	0.0480868	0.12236	LAMB2	protein_coding	0.10194	-0.0722918
ENSG00000067182	8642.86	0.260978	0.054415	4.79608	1.62e-06	2.19e-05	TNFRSF1A	protein_coding	3.02e-08	0.241567
ENSG00000002586	8640.04	0.426706	0.0607682	7.02187	2.19e-12	1.27e-10	CD99	protein_coding	7.73e-11	0.282068
ENSG00000152332	8624.55	-0.0678709	0.0480414	-1.41276	0.157727	0.299386	UHMK1	protein_coding	0.634743	-0.0210235
ENSG00000152518	8623.53	0.0686729	0.0646302	1.06255	0.287985	0.458247	ZFP36L2	protein_coding	0.264887	0.049315
ENSG00000109814	8613.66	-0.161255	0.116684	-1.38198	0.166978	0.312195	UGDH	protein_coding	0.29768	0.0460678
ENSG00000136628	8613.57	-0.0911072	0.0482103	-1.88979	0.0587866	0.143184	EPRS	protein_coding	0.800128	-0.0112052
ENSG00000171490	8606.21	-0.0339034	0.048009	-0.706188	0.480071	0.644227	RSL1D1	protein_coding	0.405344	-0.0368161
ENSG00000065000	8605.17	0.0572841	0.0438447	1.30652	0.191374	0.344047	AP3D1	protein_coding	0.00648312	0.12005
ENSG00000198911	8582.71	-0.156995	0.0543649	-2.8878	0.00387945	0.0163824	SREBF2	protein_coding	5.59e-05	-0.176931
ENSG00000173848	8571.06	0.698514	0.0700114	9.97714	1.92e-23	7.9e-21	NET1	protein_coding	1.98e-22	0.41191
ENSG00000159335	8559.6	0.166954	0.066003	2.52949	0.0114229	0.0393232	PTMS	protein_coding	0.000991036	0.144977
ENSG00000132824	8557.56	0.0521764	0.0385833	1.3523	0.176278	0.324669	SERINC3	protein_coding	0.427186	0.0351315
ENSG00000189403	8554.49	-0.00363599	0.0468868	-0.0775483	0.938187	0.967625	HMGB1	protein_coding	0.98927	-0.000595219
ENSG00000125835	8551.8	0.0640347	0.0665264	0.962546	0.335776	0.509356	SNRPB	protein_coding	0.000132715	0.167927
ENSG00000067057	8545.2	0.648643	0.0949724	6.82981	8.5e-12	4.27e-10	PFKP	protein_coding	7.02e-23	0.415941
ENSG00000131724	8538.66	0.105514	0.0505488	2.08738	0.0368542	0.0992626	IL13RA1	protein_coding	0.00459858	0.124933
ENSG00000198900	8530.41	0.156044	0.0505341	3.08789	0.00201582	0.00958613	TOP1	protein_coding	0.00108241	0.143893
ENSG00000116288	8520.43	0.0208842	0.0440463	0.474142	0.635399	0.76863	PARK7	protein_coding	0.430178	0.0349047
ENSG00000179889	8519.43	-0.108334	0.0501011	-2.16231	0.0305944	0.0857631	PDXDC1	protein_coding	0.00789254	-0.117175
ENSG00000143543	8515.31	0.0113422	0.0544267	0.208394	0.834922	0.905314	JTB	protein_coding	0.834605	-0.00924105
ENSG00000179051	8500.39	0.0294466	0.0522121	0.563982	0.572767	0.721081	RCC2	protein_coding	0.00283133	0.13156
ENSG00000104388	8494.14	0.0180187	0.0482609	0.37336	0.70888	0.822334	RAB2A	protein_coding	0.254367	0.0504146
ENSG00000204257	8484.7	-0.372694	0.0873584	-4.26626	1.99e-05	0.000194431	HLA-DMA	protein_coding	0.000591332	-0.15118
ENSG00000166347	8478.14	-0.657403	0.095662	-6.87214	6.32e-12	3.26e-10	CYB5A	protein_coding	3.25e-13	-0.314162
ENSG00000007202	8462.87	-0.0638827	0.0480225	-1.33027	0.18343	0.334187	KIAA0100	protein_coding	0.65607	-0.0197086
ENSG00000101182	8457.5	0.113687	0.0555263	2.04745	0.0406141	0.107312	PSMA7	protein_coding	0.000216932	0.162599
ENSG00000143742	8445.07	-0.0398739	0.0520554	-0.76599	0.443682	0.612458	SRP9	protein_coding	0.561277	-0.0257079
ENSG00000211662	8444.73	0.0466485	0.156989	0.297144	0.766356	0.86047	IGLV3-21	IG_V_gene	0.814682	-0.0103736
ENSG00000134250	8426.3	0.154741	0.0686773	2.25316	0.024249	0.0714033	NOTCH2	protein_coding	0.0243656	0.0993942
ENSG00000090861	8426.03	-0.0414278	0.0518139	-0.79955	0.423972	0.594555	AARS	protein_coding	0.718075	0.0159779
ENSG00000129083	8422.2	0.00275816	0.0409637	0.0673316	0.946318	0.972026	COPB1	protein_coding	0.31087	-0.0448295
ENSG00000105887	8410.9	0.295835	0.0469779	6.29731	3.03e-10	1.09e-08	MTPN	protein_coding	1.67e-09	0.262089
ENSG00000159352	8407.63	0.156362	0.0501507	3.11785	0.00182176	0.00882149	PSMD4	protein_coding	6.56e-05	0.175297
ENSG00000169564	8404.41	-0.000512308	0.0347481	-0.0147435	0.988237	0.992939	PCBP1	protein_coding	0.373438	0.0393775
ENSG00000022840	8396.99	0.0105582	0.0331708	0.318297	0.750259	0.849463	RNF10	protein_coding	0.92182	0.00434363
ENSG00000023191	8390.38	-0.102644	0.0430388	-2.38493	0.0170826	0.0542096	RNH1	protein_coding	0.182074	-0.0590077
ENSG00000103342	8387.27	-0.121792	0.040059	-3.04032	0.00236323	0.0109136	GSPT1	protein_coding	0.00966354	-0.114152
ENSG00000182670	8384.15	-0.129303	0.0464993	-2.78076	0.00542322	0.0214357	TTC3	protein_coding	0.0275097	-0.0973245
ENSG00000160209	8382.39	0.0421244	0.0562965	0.74826	0.454303	0.62177	PDXK	protein_coding	0.0810168	0.0771089
ENSG00000187446	8371.04	-0.353017	0.0698082	-5.05695	4.26e-07	6.86e-06	CHP1	protein_coding	1.02e-05	-0.193455
ENSG00000156261	8368.16	0.134404	0.0451759	2.97513	0.00292868	0.0129905	CCT8	protein_coding	0.000165409	0.165559
ENSG00000162430	8367.28	-0.155708	0.0458364	-3.39703	0.000681203	0.00389085	SEPN1	protein_coding	0.0416098	-0.0899904
ENSG00000162434	8350.72	-0.00919679	0.0458373	-0.20064	0.84098	0.909218	JAK1	protein_coding	0.764475	-0.0132598
ENSG00000115484	8343.69	0.227525	0.0534167	4.25943	2.05e-05	0.000199534	CCT4	protein_coding	7.83e-08	0.234398
ENSG00000133048	8340.58	0.185164	0.144353	1.28272	0.199591	0.354427	CHI3L1	protein_coding	0.498233	0.0299687
ENSG00000206053	8337.64	0.0915063	0.0505104	1.81163	0.070043	0.163622	HN1L	protein_coding	0.0811902	0.0770651
ENSG00000169567	8324.86	-0.0651884	0.0634402	-1.02756	0.304158	0.475572	HINT1	protein_coding	0.610805	-0.0225217
ENSG00000010404	8322.84	0.368407	0.0707978	5.20365	1.95e-07	3.42e-06	IDS	protein_coding	7.75e-08	0.234476
ENSG00000067082	8299.66	0.153601	0.0686986	2.23587	0.0253604	0.0739281	KLF6	protein_coding	0.000305792	0.158776
ENSG00000182220	8288.58	0.0495905	0.0397227	1.24842	0.211878	0.369769	ATP6AP2	protein_coding	0.309407	0.0449651
ENSG00000124214	8288.48	0.10351	0.0375407	2.75728	0.00582851	0.0227052	STAU1	protein_coding	0.0218482	0.101225
ENSG00000145824	8281.31	0.228008	0.209907	1.08623	0.277378	0.446528	CXCL14	protein_coding	0.467345	-0.0321594
ENSG00000136352	8259.17	-0.32338	0.118817	-2.72165	0.00649565	0.0248085	NKX2-1	protein_coding	0.000648162	-0.150095
ENSG00000117519	8257.52	0.261233	0.0657334	3.97412	7.06e-05	0.000567112	CNN3	protein_coding	7.55e-05	0.173852
ENSG00000060138	8256.77	0.154243	0.0573532	2.68935	0.00715904	0.026896	YBX3	protein_coding	0.000731337	0.148656
ENSG00000172053	8245.57	-0.124392	0.0380792	-3.26667	0.00108822	0.00574542	QARS	protein_coding	0.000885215	-0.146354
ENSG00000173193	8242.65	0.102143	0.0560898	1.82107	0.0685965	0.161111	PARP14	protein_coding	0.0190128	0.103521
ENSG00000163683	8226.47	0.0464563	0.0658041	0.705978	0.480202	0.644237	SMIM14	protein_coding	0.533854	0.0275298
ENSG00000182446	8224	0.1261	0.0404827	3.11492	0.00183994	0.00889044	NPLOC4	protein_coding	0.000358628	0.156971
ENSG00000179403	8209.79	-0.05818	0.0721614	-0.806248	0.4201	0.590767	VWA1	protein_coding	0.144941	-0.0644465
ENSG00000083857	8192.69	0.304068	0.0950562	3.19883	0.00137987	0.0070097	FAT1	protein_coding	0.00156895	0.139248
ENSG00000137207	8181.86	-0.0862634	0.0437459	-1.97192	0.0486186	0.123375	YIPF3	protein_coding	0.439562	-0.0341993
ENSG00000109472	8180.02	0.530371	0.140074	3.78635	0.000152876	0.00109915	CPE	protein_coding	6.1e-05	0.176045
ENSG00000084090	8178.49	-0.131231	0.0352559	-3.72223	0.00019747	0.00136488	STARD7	protein_coding	0.0146915	-0.107673
ENSG00000176658	8166.28	-0.0875068	0.0680841	-1.28528	0.198696	0.35336	MYO1D	protein_coding	0.682776	-0.0180862
ENSG00000124193	8165.32	-0.142174	0.0352565	-4.03255	5.52e-05	0.000461879	SRSF6	protein_coding	0.000130228	-0.168129
ENSG00000143324	8162.21	0.298893	0.0819687	3.64643	0.00026591	0.00175746	XPR1	protein_coding	0.000227458	0.162076
ENSG00000256612	8159.72	-1.1281	0.171793	-6.56664	5.15e-11	2.17e-09	CYP2B7P	pseudogene	4.24e-12	-0.2996
ENSG00000108588	8153.9	-0.0279361	0.0456158	-0.61242	0.54026	0.695397	CCDC47	protein_coding	0.524973	-0.0281298
ENSG00000169604	8150.26	0.268394	0.0962087	2.78971	0.00527552	0.0209658	ANTXR1	protein_coding	0.0271932	0.0975233
ENSG00000168710	8144.95	-0.0809716	0.040543	-1.99718	0.045806	0.117911	AHCYL1	protein_coding	0.21043	-0.0553867
ENSG00000079805	8141.19	-0.0429001	0.0425334	-1.00862	0.313156	0.485394	DNM2	protein_coding	0.124371	-0.0679335
ENSG00000100979	8141.04	0.196342	0.0936148	2.09734	0.0359632	0.0974035	PLTP	protein_coding	0.00133066	0.141326
ENSG00000127483	8137.36	-0.0400544	0.0361948	-1.10663	0.268452	0.436681	HP1BP3	protein_coding	0.336802	-0.0424918
ENSG00000164880	8136.53	0.195947	0.0634175	3.0898	0.00200293	0.00953595	INTS1	protein_coding	0.000247551	0.161139
ENSG00000196821	8135.86	-0.12037	0.0442397	-2.72086	0.00651115	0.024856	C6orf106	protein_coding	0.0418483	-0.0898859
ENSG00000144224	8135.7	-0.0433501	0.0338306	-1.28139	0.200057	0.355006	UBXN4	protein_coding	0.344151	-0.0418505
ENSG00000145901	8134.5	0.180188	0.0448536	4.01725	5.89e-05	0.000487503	TNIP1	protein_coding	1.44e-05	0.190199
ENSG00000125107	8132.81	-0.0605829	0.0481699	-1.25769	0.208503	0.365853	CNOT1	protein_coding	0.380778	-0.0387769
ENSG00000104368	8132.67	0.411548	0.159511	2.58006	0.00987842	0.0349668	PLAT	protein_coding	3.36e-08	0.240766
ENSG00000159658	8120.86	-0.212335	0.0447953	-4.74013	2.14e-06	2.78e-05	EFCAB14	protein_coding	1.83e-05	-0.187925
ENSG00000121774	8119.05	0.0565287	0.0286932	1.97011	0.0488262	0.123755	KHDRBS1	protein_coding	0.00572915	0.121827
ENSG00000181885	8113.26	0.0126853	0.0701346	0.180871	0.856469	0.918291	CLDN7	protein_coding	0.643061	0.0205085
ENSG00000189043	8111.75	0.0295004	0.0648105	0.455179	0.64898	0.779231	NDUFA4	protein_coding	0.657234	-0.0196374
ENSG00000148396	8107.48	-0.0399246	0.0518151	-0.770521	0.440991	0.610024	SEC16A	protein_coding	0.703265	-0.0168578
ENSG00000114978	8103.55	0.102141	0.0353771	2.88722	0.00388668	0.0164061	MOB1A	protein_coding	0.000179914	0.164647
ENSG00000189091	8101.67	0.0239481	0.041267	0.580322	0.561698	0.712639	SF3B3	protein_coding	0.033724	0.0937706
ENSG00000171206	8091.5	0.0417804	0.0595706	0.701359	0.483079	0.646479	TRIM8	protein_coding	0.381043	0.0387553
ENSG00000070413	8079.77	0.0107543	0.0503719	0.213499	0.830938	0.902478	DGCR2	protein_coding	0.586085	-0.0240964
ENSG00000142168	8075.14	-0.0374115	0.0569964	-0.656383	0.511578	0.671706	SOD1	protein_coding	0.59452	-0.0235557
ENSG00000185043	8070.44	0.261792	0.0643431	4.0687	4.73e-05	0.000404483	CIB1	protein_coding	0.000199124	0.163539
ENSG00000062485	8069.69	0.0227312	0.0438803	0.518028	0.604439	0.745865	CS	protein_coding	0.296229	0.0462063
ENSG00000127616	8068.85	0.093164	0.0657982	1.41591	0.156803	0.2982	SMARCA4	protein_coding	0.001573	0.139215
ENSG00000134686	8066.25	0.26135	0.0444952	5.87366	4.26e-09	1.15e-07	PHC2	protein_coding	5.81e-08	0.23666
ENSG00000170004	8062.69	-0.159239	0.0570631	-2.79058	0.00526141	0.020928	CHD3	protein_coding	0.00879224	-0.115571
ENSG00000166226	8058.91	-0.158524	0.0805993	-1.96681	0.0492047	0.12449	CCT2	protein_coding	0.00954008	0.114346
ENSG00000133030	8057.08	0.117442	0.0569218	2.06322	0.0390915	0.104071	MPRIP	protein_coding	0.0334774	0.0939005
ENSG00000065809	8048.43	-0.0975605	0.0698026	-1.39766	0.162214	0.305601	FAM107B	protein_coding	0.130625	-0.066829
ENSG00000103187	8037.57	0.155273	0.076354	2.0336	0.0419924	0.110136	COTL1	protein_coding	0.00259546	0.132717
ENSG00000188554	8034.54	0.0349709	0.0387967	0.901387	0.367383	0.540856	NBR1	protein_coding	0.505651	0.0294535
ENSG00000077942	8027.55	-0.216413	0.0959283	-2.25598	0.0240716	0.0709734	FBLN1	protein_coding	0.150677	-0.0635423
ENSG00000173120	8026.73	0.0482449	0.0404584	1.19246	0.233082	0.395396	KDM2A	protein_coding	0.177955	0.0595675
ENSG00000051108	8018.48	-0.248179	0.0563677	-4.40286	1.07e-05	0.000114138	HERPUD1	protein_coding	4.73e-09	-0.254899
ENSG00000133639	8008.3	-0.27278	0.0642444	-4.24597	2.18e-05	0.000209966	BTG1	protein_coding	9.04e-10	-0.266204
ENSG00000158417	7986.17	-0.0159914	0.0576597	-0.27734	0.781519	0.870683	EIF5B	protein_coding	0.186235	0.0584515
ENSG00000136758	7983.72	0.131118	0.0399947	3.27839	0.001044	0.00555078	YME1L1	protein_coding	0.000613282	0.15075
ENSG00000130707	7981.44	-0.191765	0.106078	-1.80778	0.070641	0.164604	ASS1	protein_coding	0.0580231	-0.0837466
ENSG00000101150	7981.01	0.146708	0.0478071	3.06875	0.00214957	0.0100938	TPD52L2	protein_coding	2.89e-05	0.1835
ENSG00000128245	7975.12	0.214801	0.0413891	5.1898	2.11e-07	3.65e-06	YWHAH	protein_coding	4.4e-11	0.285565
ENSG00000127481	7963.58	-0.0160957	0.046976	-0.342637	0.731872	0.836942	UBR4	protein_coding	0.942601	-0.00318671
ENSG00000165389	7957.25	0.0522873	0.091155	0.573609	0.566233	0.715874	SPTSSA	protein_coding	0.690362	0.0176299
ENSG00000123989	7956.42	0.282529	0.0690448	4.09197	4.28e-05	0.00037235	CHPF	protein_coding	2.43e-08	0.243178
ENSG00000140416	7954.63	0.152546	0.0737563	2.06825	0.0386168	0.103072	TPM1	protein_coding	0.466377	0.0322293
ENSG00000051523	7951.4	0.170245	0.0807045	2.10948	0.0349032	0.0951749	CYBA	protein_coding	0.0187437	0.103754
ENSG00000127948	7951.13	0.0386563	0.0581011	0.665327	0.505841	0.666632	POR	protein_coding	0.467509	0.0321476
ENSG00000078808	7946.24	0.0609627	0.043092	1.41471	0.157154	0.298623	SDF4	protein_coding	0.601714	0.0230973
ENSG00000189159	7938.31	0.427079	0.0707489	6.03654	1.57e-09	4.73e-08	HN1	protein_coding	1.16e-13	0.319812
ENSG00000110195	7934.99	-1.23953	0.149947	-8.26647	1.38e-16	1.86e-14	FOLR1	protein_coding	2.8e-15	-0.339201
ENSG00000115806	7932.38	-0.0103317	0.0410144	-0.251904	0.801115	0.883552	GORASP2	protein_coding	0.865974	-0.00746971
ENSG00000182158	7927.71	0.098351	0.0599065	1.64174	0.100644	0.215621	CREB3L2	protein_coding	0.075299	0.078599
ENSG00000179950	7902.57	0.0848072	0.0539263	1.57265	0.1158	0.239382	PUF60	protein_coding	0.000440661	0.15461
ENSG00000077232	7901.86	-0.0722751	0.0588967	-1.22715	0.219766	0.379348	DNAJC10	protein_coding	0.473405	-0.0317235
ENSG00000145907	7901.2	0.0811244	0.0380183	2.13383	0.032857	0.0908067	G3BP1	protein_coding	0.00722253	0.118479
ENSG00000136295	7899.23	0.345643	0.0694128	4.97953	6.37e-07	9.75e-06	TTYH3	protein_coding	5.5e-11	0.284187
ENSG00000164032	7899.05	0.301874	0.0640265	4.71483	2.42e-06	3.1e-05	H2AFZ	protein_coding	2.8e-12	0.302011
ENSG00000082153	7896.35	0.308961	0.0586926	5.26405	1.41e-07	2.56e-06	BZW1	protein_coding	7.6e-09	0.251565
ENSG00000008283	7896.09	0.0389792	0.0533616	0.730472	0.465101	0.63125	CYB561	protein_coding	0.276775	0.0481079
ENSG00000082781	7890.32	0.368709	0.0619916	5.94773	2.72e-09	7.7e-08	ITGB5	protein_coding	9e-07	0.214871
ENSG00000152583	7873.9	-0.523724	0.0816687	-6.41279	1.43e-10	5.46e-09	SPARCL1	protein_coding	5.04e-08	-0.237745
ENSG00000132589	7867.67	-0.0711653	0.0384908	-1.84889	0.0644738	0.153776	FLOT2	protein_coding	0.285162	-0.0472774
ENSG00000179195	7852.76	-0.172102	0.0501239	-3.43352	0.000595789	0.00347457	ZNF664	protein_coding	0.00678844	-0.119383
ENSG00000173402	7847.89	0.00266311	0.0515579	0.0516528	0.958805	0.978001	DAG1	protein_coding	0.501357	0.0297513
ENSG00000091527	7846.02	0.0183779	0.0444491	0.413459	0.679271	0.801261	CDV3	protein_coding	0.657774	0.0196044
ENSG00000129625	7845.31	-0.184434	0.0457196	-4.03402	5.48e-05	0.000459565	REEP5	protein_coding	0.00554784	-0.122286
ENSG00000165458	7844.17	-0.0704276	0.0560881	-1.25566	0.209239	0.366654	INPPL1	protein_coding	0.0636494	-0.081946
ENSG00000198898	7835.61	0.482955	0.0783472	6.16429	7.08e-10	2.35e-08	CAPZA2	protein_coding	0.000961864	0.145342
ENSG00000147274	7827.59	-0.0729341	0.029272	-2.4916	0.012717	0.0428126	RBMX	protein_coding	0.280983	-0.0476892
ENSG00000111321	7826.36	0.160535	0.063353	2.53397	0.0112777	0.0389022	LTBR	protein_coding	0.00464315	0.124798
ENSG00000184557	7825.01	0.00833518	0.0863236	0.0965574	0.923078	0.958351	SOCS3	protein_coding	0.0129659	0.109639
ENSG00000147649	7803.15	0.0985986	0.0537757	1.83352	0.0667259	0.157781	MTDH	protein_coding	0.0500095	0.0865796
ENSG00000106609	7802.03	0.100341	0.0365397	2.74609	0.00603101	0.0233579	TMEM248	protein_coding	0.00525427	0.123058
ENSG00000188612	7794.76	0.166936	0.0438747	3.80484	0.000141897	0.00103198	SUMO2	protein_coding	7.35e-07	0.21656
ENSG00000130202	7775.48	0.213227	0.0569071	3.74693	0.000179015	0.00125455	PVRL2	protein_coding	8.04e-06	0.195667
ENSG00000264364	7770.68	-0.0685057	0.0483835	-1.41589	0.156807	0.2982	DYNLL2	protein_coding	0.606934	0.0227663
ENSG00000119314	7770.29	0.229248	0.0446903	5.12971	2.9e-07	4.89e-06	PTBP3	protein_coding	2.3e-07	0.22598
ENSG00000122515	7769.07	0.293676	0.0561741	5.22796	1.71e-07	3.04e-06	ZMIZ2	protein_coding	9.46e-10	0.2659
ENSG00000101335	7762.88	0.180193	0.0786316	2.29161	0.0219281	0.0660144	MYL9	protein_coding	0.0280489	0.0969902
ENSG00000159166	7762.27	0.351499	0.0872009	4.03091	5.56e-05	0.00046472	LAD1	protein_coding	2.41e-06	0.206457
ENSG00000182054	7752.9	-0.149096	0.0724047	-2.0592	0.0394752	0.104908	IDH2	protein_coding	0.0355915	-0.0928124
ENSG00000117632	7736.17	0.143592	0.091696	1.56596	0.117358	0.241714	STMN1	protein_coding	0.000217009	0.162595
ENSG00000124767	7735.06	0.0453246	0.0571175	0.793533	0.427467	0.597729	GLO1	protein_coding	0.413216	0.036203
ENSG00000136026	7732.54	0.195336	0.0622013	3.14039	0.00168722	0.00826754	CKAP4	protein_coding	2.58e-05	0.18463
ENSG00000100813	7731.48	-0.0197011	0.0460476	-0.427842	0.668766	0.793937	ACIN1	protein_coding	0.70949	0.0164872
ENSG00000136450	7722.45	0.0377809	0.0273531	1.38123	0.167208	0.31251	SRSF1	protein_coding	0.023303	0.100146
ENSG00000154380	7714.16	0.0209384	0.0559597	0.374169	0.708279	0.822009	ENAH	protein_coding	0.0898093	0.0749755
ENSG00000100650	7711.14	-0.148419	0.0424297	-3.49799	0.000468775	0.00284454	SRSF5	protein_coding	0.00185158	-0.13713
ENSG00000104852	7701.15	-0.0758911	0.0520121	-1.4591	0.144537	0.281134	SNRNP70	protein_coding	0.435045	-0.0345377
ENSG00000115307	7697.12	0.0999656	0.0455612	2.1941	0.0282284	0.0805377	AUP1	protein_coding	0.0111326	0.111998
ENSG00000108344	7693.57	0.200536	0.0473383	4.23623	2.27e-05	0.000217738	PSMD3	protein_coding	1.37e-05	0.190719
ENSG00000121064	7690.72	-0.316649	0.0801308	-3.95165	7.76e-05	0.000615493	SCPEP1	protein_coding	0.00218532	-0.134981
ENSG00000122545	7670.93	0.228881	0.038359	5.9668	2.42e-09	6.93e-08	2022-09-07	protein_coding	1.13e-09	0.264698
ENSG00000196975	7669.96	-0.0360004	0.0767736	-0.468917	0.639129	0.771311	ANXA4	protein_coding	0.00885475	-0.115465
ENSG00000177733	7666.58	-0.0733372	0.0381367	-1.92301	0.0544787	0.134721	HNRNPA0	protein_coding	0.31775	-0.0441973
ENSG00000100911	7663.51	0.216533	0.0590291	3.66825	0.000244221	0.00163478	PSME2	protein_coding	4.69e-10	0.270541
ENSG00000165527	7660	0.287414	0.0425963	6.74739	1.51e-11	7.08e-10	ARF6	protein_coding	3.95e-12	0.300015
ENSG00000072274	7659.61	-0.129801	0.093623	-1.38642	0.165619	0.31031	TFRC	protein_coding	0.676843	0.0184445
ENSG00000122862	7655.11	0.0307886	0.0988258	0.311544	0.755387	0.8529	SRGN	protein_coding	0.85965	-0.00782577
ENSG00000088247	7652.99	0.122251	0.0418969	2.91789	0.00352412	0.0151263	KHSRP	protein_coding	2.09e-05	0.186665
ENSG00000147689	7652.69	1.26644	0.145909	8.67962	3.97e-18	7.01e-16	FAM83A	protein_coding	3.08e-28	0.460091
ENSG00000010244	7641.24	0.0278312	0.0252387	1.10272	0.270149	0.438486	ZNF207	protein_coding	0.141488	0.065004
ENSG00000205581	7630.35	0.0502901	0.0430643	1.16779	0.242891	0.406938	HMGN1	protein_coding	0.0128501	0.109779
ENSG00000101474	7624.79	-0.112314	0.0529191	-2.12238	0.0338063	0.0927885	APMAP	protein_coding	0.124851	-0.0678473
ENSG00000158604	7622.24	0.0887749	0.0443743	2.00059	0.0454364	0.117204	TMED4	protein_coding	0.0502615	0.0864849
ENSG00000136205	7615.94	0.0771679	0.0625395	1.23391	0.217237	0.376281	TNS3	protein_coding	0.0954432	0.0736953
ENSG00000197622	7615.49	0.132463	0.0410378	3.22783	0.00124732	0.00644434	CDC42SE1	protein_coding	0.0238699	0.0997414
ENSG00000107798	7615.47	-0.209074	0.0782435	-2.6721	0.00753793	0.0280634	LIPA	protein_coding	0.0185265	-0.103944
ENSG00000163956	7614.24	-0.204501	0.055527	-3.68292	0.000230577	0.00155675	LRPAP1	protein_coding	0.00434322	-0.12573
ENSG00000067704	7613.2	-0.0159065	0.0477746	-0.33295	0.739172	0.84174	IARS2	protein_coding	0.838955	0.00899461
ENSG00000196260	7610.59	-0.546128	0.133776	-4.08241	4.46e-05	0.000385213	SFTA2	protein_coding	0.00284032	-0.131517
ENSG00000150687	7607.8	0.49518	0.0898997	5.50814	3.63e-08	7.69e-07	PRSS23	protein_coding	1.05e-07	0.232137
ENSG00000159388	7603.72	-0.563361	0.0919212	-6.12874	8.86e-10	2.85e-08	BTG2	protein_coding	2.56e-13	-0.315482
ENSG00000148730	7597.18	-0.13874	0.0410897	-3.37652	0.000734102	0.00414939	EIF4EBP2	protein_coding	0.0107556	-0.112526
ENSG00000105281	7595.64	-0.237462	0.0612469	-3.87712	0.000105699	0.00080272	SLC1A5	protein_coding	0.0496976	-0.0866973
ENSG00000024422	7590.34	0.0156281	0.078252	0.199715	0.841703	0.909655	EHD2	protein_coding	0.404721	0.036865
ENSG00000138095	7584.33	-0.0344811	0.0490402	-0.703119	0.481982	0.645627	LRPPRC	protein_coding	0.417858	0.0358446
ENSG00000142102	7583.45	0.312794	0.137403	2.27647	0.0228178	0.0679897	ATHL1	protein_coding	0.300977	0.045755
ENSG00000125999	7576.62	0.106776	0.216617	0.492925	0.622065	0.758687	BPIFB1	protein_coding	0.69681	0.0172434
ENSG00000110367	7565.48	-0.0734541	0.0348511	-2.10765	0.0350611	0.095538	DDX6	protein_coding	0.233734	-0.0526669
ENSG00000142208	7563.18	0.0274167	0.0446264	0.614361	0.538977	0.69436	AKT1	protein_coding	0.0754229	0.0785658
ENSG00000140943	7543.76	-0.145135	0.0390749	-3.71427	0.000203792	0.00140263	MBTPS1	protein_coding	0.000727646	-0.148716
ENSG00000128989	7535.83	-0.0143325	0.0414408	-0.345854	0.729452	0.835584	ARPP19	protein_coding	0.883085	-0.00650865
ENSG00000241685	7530.53	0.463985	0.0600938	7.72101	1.15e-14	1.07e-12	ARPC1A	protein_coding	1.95e-12	0.304102
ENSG00000138757	7529.98	0.0937873	0.0452171	2.07416	0.0380648	0.10191	G3BP2	protein_coding	0.067459	0.0807999
ENSG00000113387	7523.83	0.041326	0.054756	0.75473	0.450411	0.618593	SUB1	protein_coding	0.137006	0.0657434
ENSG00000135916	7523.38	0.00140205	0.0754556	0.0185811	0.985175	0.991536	ITM2C	protein_coding	0.968881	0.00172662
ENSG00000156467	7506.37	-0.0171859	0.0553831	-0.31031	0.756325	0.853581	UQCRB	protein_coding	0.710274	-0.0164406
ENSG00000105825	7502.99	0.991006	0.212883	4.65517	3.24e-06	4e-05	TFPI2	protein_coding	8.9e-08	0.233417
ENSG00000197226	7497.78	0.00104955	0.0441119	0.023793	0.981018	0.989466	TBC1D9B	protein_coding	0.681003	0.0181932
ENSG00000141580	7497.66	0.173015	0.0547473	3.16025	0.00157634	0.00781442	WDR45B	protein_coding	0.00698872	0.118959
ENSG00000116857	7484.87	-0.123773	0.0669872	-1.84771	0.0646445	0.154048	TMEM9	protein_coding	0.0990236	-0.0729128
ENSG00000159212	7476.49	-0.675671	0.137576	-4.91126	9.05e-07	1.33e-05	CLIC6	protein_coding	1.14e-06	-0.21288
ENSG00000158195	7476.3	0.0491994	0.0475718	1.03421	0.301037	0.472194	WASF2	protein_coding	0.326836	0.0433759
ENSG00000129128	7474.59	0.00944077	0.0439701	0.214709	0.829994	0.901969	SPCS3	protein_coding	0.634024	-0.0210681
ENSG00000156711	7474.32	0.018832	0.055976	0.33643	0.736546	0.839917	MAPK13	protein_coding	0.845723	0.00861169
ENSG00000196586	7469.12	-0.0636062	0.0598892	-1.06206	0.288207	0.458492	MYO6	protein_coding	0.723259	-0.0156715
ENSG00000092964	7462.82	-0.379961	0.0757305	-5.01728	5.24e-07	8.2e-06	DPYSL2	protein_coding	7.62e-06	-0.196156
ENSG00000054118	7461.25	-0.0807014	0.0310028	-2.60303	0.00924028	0.0330869	THRAP3	protein_coding	0.251493	-0.0507205
ENSG00000145012	7446.2	0.0527036	0.0582031	0.905512	0.365194	0.538588	LPP	protein_coding	0.0485184	0.0871481
ENSG00000132471	7440.64	0.0189173	0.0430481	0.439446	0.660338	0.787879	WBP2	protein_coding	0.933977	0.00366653
ENSG00000156515	7434.11	0.0430813	0.0471469	0.913766	0.36084	0.533917	HK1	protein_coding	0.020327	0.102422
ENSG00000004455	7415.58	-0.0641698	0.0513243	-1.25028	0.211196	0.368942	AK2	protein_coding	0.383226	-0.0385781
ENSG00000126267	7411.38	0.0793084	0.0694924	1.14125	0.253764	0.419279	COX6B1	protein_coding	0.0269862	0.0976544
ENSG00000099204	7407.33	-0.350472	0.08587	-4.08142	4.48e-05	0.000386691	ABLIM1	protein_coding	1.52e-07	-0.229275
ENSG00000128641	7405.3	-0.0543534	0.0518772	-1.04773	0.294763	0.465614	MYO1B	protein_coding	0.720708	0.0158222
ENSG00000166557	7402.62	-0.0294191	0.0684465	-0.429812	0.667332	0.792974	TMED3	protein_coding	0.0281197	-0.0969467
ENSG00000175220	7393.05	-0.0184489	0.0428919	-0.430124	0.667105	0.792866	ARHGAP1	protein_coding	0.845133	0.00864503
ENSG00000165672	7389.23	-0.00207083	0.0561831	-0.0368585	0.970598	0.984325	PRDX3	protein_coding	0.972281	0.00153788
ENSG00000136279	7384.03	0.178246	0.0406669	4.38308	1.17e-05	0.000122856	DBNL	protein_coding	2.62e-09	0.259008
ENSG00000163694	7379.39	-0.0821242	0.0511376	-1.60595	0.108286	0.227565	RBM47	protein_coding	0.117924	-0.0691183
ENSG00000115762	7376.55	-0.115095	0.0434583	-2.64839	0.00808753	0.029716	PLEKHB2	protein_coding	0.465116	-0.0323205
ENSG00000154518	7375.85	-0.00135293	0.0565845	-0.0239099	0.980924	0.989421	ATP5G3	protein_coding	0.368043	0.0398237
ENSG00000035403	7374.5	0.345565	0.0585022	5.90687	3.49e-09	9.63e-08	VCL	protein_coding	6.31e-09	0.252884
ENSG00000025708	7368.49	0.282126	0.0736323	3.83155	0.000127337	0.000941603	TYMP	protein_coding	5.86e-08	0.236602
ENSG00000162337	7359.93	0.0148904	0.0651753	0.228466	0.819284	0.895068	LRP5	protein_coding	0.193759	-0.0574688
ENSG00000135316	7359.54	0.0705662	0.038277	1.84356	0.0652466	0.15513	SYNCRIP	protein_coding	0.0385355	0.0913853
ENSG00000100823	7356.53	0.0689882	0.0513501	1.34349	0.179115	0.328586	APEX1	protein_coding	0.0240904	0.0995861
ENSG00000177565	7353.44	0.11468	0.0438192	2.61712	0.00886754	0.032022	TBL1XR1	protein_coding	0.00353611	0.12856
ENSG00000111912	7340.82	-0.0267048	0.0888604	-0.300525	0.763776	0.858851	NCOA7	protein_coding	0.465607	-0.032285
ENSG00000204385	7338.78	-0.396555	0.114078	-3.47619	0.000508588	0.00303907	SLC44A4	protein_coding	6.95e-07	-0.217024
ENSG00000047410	7338.52	-0.0390106	0.0455184	-0.857029	0.391429	0.563456	TPR	protein_coding	0.643888	0.0204575
ENSG00000091136	7330.1	0.312292	0.078948	3.95567	7.63e-05	0.000606978	LAMB1	protein_coding	0.000346016	0.157378
ENSG00000073350	7321.17	0.0389297	0.0685192	0.568157	0.569928	0.718741	LLGL2	protein_coding	0.249499	-0.0509342
ENSG00000143641	7318.01	0.231567	0.0590924	3.91873	8.9e-05	0.000690974	GALNT2	protein_coding	0.00013381	0.16784
ENSG00000071537	7313.31	-0.0613294	0.0534425	-1.14758	0.251142	0.416155	SEL1L	protein_coding	0.50811	-0.0292836
ENSG00000121892	7309.71	-0.0639963	0.0410195	-1.56014	0.118726	0.243675	PDS5A	protein_coding	0.758553	-0.0136038
ENSG00000089154	7302.36	0.0888875	0.0506807	1.75387	0.0794519	0.180351	GCN1L1	protein_coding	0.0562075	0.0843586
ENSG00000075275	7302.11	-0.0803169	0.0722205	-1.11211	0.266093	0.434053	CELSR1	protein_coding	0.480366	-0.0312266
ENSG00000104529	7298.18	0.0342991	0.054304	0.631613	0.52764	0.685088	EEF1D	protein_coding	0.0234266	0.100057
ENSG00000116679	7290.33	-0.0586038	0.0448278	-1.30731	0.191108	0.343721	IVNS1ABP	protein_coding	0.875898	-0.00691192
ENSG00000130303	7287.25	0.365706	0.0878954	4.1607	3.17e-05	0.000289133	BST2	protein_coding	1.5e-08	0.246701
ENSG00000101161	7284.05	-0.106273	0.0469407	-2.264	0.0235744	0.0697646	PRPF6	protein_coding	0.638892	-0.0207663
ENSG00000165102	7278.52	-0.152404	0.0694365	-2.19487	0.0281726	0.0804065	HGSNAT	protein_coding	0.221332	-0.0540889
ENSG00000111859	7278.04	-0.427574	0.0979781	-4.36397	1.28e-05	0.000132597	NEDD9	protein_coding	6.43e-05	-0.175506
ENSG00000105953	7271.01	0.0310582	0.0472713	0.657021	0.511167	0.671403	OGDH	protein_coding	0.231964	0.0528665
ENSG00000106991	7269	-0.323449	0.0699487	-4.62408	3.76e-06	4.57e-05	ENG	protein_coding	0.118179	-0.0690706
ENSG00000170275	7265.48	-0.0372221	0.0492261	-0.756145	0.449562	0.617887	CRTAP	protein_coding	0.453303	-0.0331816
ENSG00000111799	7264.5	0.778785	0.14207	5.48171	4.21e-08	8.79e-07	COL12A1	protein_coding	9.89e-12	0.294609
ENSG00000136485	7264.3	0.0401811	0.0404268	0.993921	0.320261	0.492554	DCAF7	protein_coding	0.262411	0.0495711
ENSG00000099341	7263.25	0.117075	0.0537019	2.18009	0.0292511	0.0828658	PSMD8	protein_coding	0.100924	0.0725065
ENSG00000109111	7257.53	-0.0220822	0.0427325	-0.516755	0.605327	0.746522	SUPT6H	protein_coding	0.965592	0.00190924
ENSG00000129116	7250.97	0.432629	0.0756552	5.71843	1.08e-08	2.62e-07	PALLD	protein_coding	1.05e-08	0.249261
ENSG00000092148	7235.49	-0.16459	0.0519834	-3.1662	0.00154445	0.00767594	HECTD1	protein_coding	0.00208318	-0.135604
ENSG00000167615	7235.41	-0.0663454	0.0818766	-0.81031	0.417762	0.58862	LENG8	protein_coding	0.740549	-0.0146546
ENSG00000063244	7231.35	0.0611024	0.0384438	1.5894	0.111971	0.233492	U2AF2	protein_coding	0.101493	0.0723861
ENSG00000119383	7225.81	0.129045	0.0388252	3.32374	0.000888198	0.00485152	PPP2R4	protein_coding	8.26e-05	0.172923
ENSG00000115241	7224.41	0.230879	0.0415148	5.56136	2.68e-08	5.9e-07	PPM1G	protein_coding	1.31e-14	0.331314
ENSG00000143162	7224.15	-0.441717	0.0602634	-7.32976	2.31e-13	1.62e-11	CREG1	protein_coding	3.37e-13	-0.313967
ENSG00000198952	7218.8	0.126492	0.0470468	2.68863	0.00717454	0.0269394	SMG5	protein_coding	0.00146932	0.140079
ENSG00000162923	7215.72	-0.0550357	0.0334653	-1.64456	0.10006	0.214707	WDR26	protein_coding	0.433647	-0.0346429
ENSG00000138279	7213.76	0.0644647	0.0387978	1.66156	0.0966017	0.209058	ANXA7	protein_coding	0.01208	0.110739
ENSG00000167552	7212.5	0.118111	0.0805832	1.46571	0.142729	0.278521	TUBA1A	protein_coding	0.0646269	0.0816466
ENSG00000064042	7205.42	-0.144088	0.0851498	-1.69218	0.0906124	0.199195	LIMCH1	protein_coding	0.0464701	-0.0879533
ENSG00000257923	7196.48	0.0786404	0.0465771	1.68839	0.0913358	0.200418	CUX1	protein_coding	0.263466	0.0494618
ENSG00000102158	7193.62	-0.0103192	0.0534016	-0.193238	0.846772	0.912836	MAGT1	protein_coding	0.446684	-0.0336696
ENSG00000124831	7191.17	-0.0103524	0.0467728	-0.221335	0.824832	0.898456	LRRFIP1	protein_coding	0.755266	-0.013795
ENSG00000145113	7190.56	0.16397	0.162306	1.01025	0.312375	0.484534	MUC4	protein_coding	0.0744448	0.0788295
ENSG00000115594	7189.33	-0.0918071	0.0739264	-1.24187	0.214284	0.372713	IL1R1	protein_coding	0.600376	-0.0231824
ENSG00000103534	7188.97	-0.0406272	0.100031	-0.406147	0.684635	0.805095	TMC5	protein_coding	0.093381	-0.0741567
ENSG00000136048	7188.43	-0.820555	0.0949019	-8.64635	5.32e-18	9.18e-16	DRAM1	protein_coding	3.72e-13	-0.313415
ENSG00000198231	7181.95	0.0426042	0.0377923	1.12733	0.259605	0.426215	DDX42	protein_coding	0.116841	0.0693223
ENSG00000175582	7177.52	-0.00618129	0.0422825	-0.14619	0.883771	0.934777	RAB6A	protein_coding	0.77643	-0.012568
ENSG00000183726	7164.98	0.0599957	0.0388384	1.54475	0.122407	0.248899	TMEM50A	protein_coding	0.0332149	0.0940396
ENSG00000141756	7164.94	0.670135	0.107949	6.20789	5.37e-10	1.84e-08	FKBP10	protein_coding	9.2e-11	0.280979
ENSG00000253352	7161.26	0.00224817	0.0425592	0.0528245	0.957872	0.977698	TUG1	antisense	0.958616	-0.00229659
ENSG00000122966	7159.75	-0.991109	0.135173	-7.33216	2.26e-13	1.59e-11	CIT	protein_coding	8.04e-07	-0.21581
ENSG00000168906	7145.33	-0.0798213	0.0400685	-1.99212	0.0463576	0.119045	MAT2A	protein_coding	0.00431533	-0.125819
ENSG00000100280	7144.53	-0.0214412	0.0409628	-0.523431	0.600674	0.742777	AP1B1	protein_coding	0.681247	0.0181784
ENSG00000124486	7137.28	0.00932045	0.0454951	0.204867	0.837676	0.907165	USP9X	protein_coding	0.840982	0.00887983
ENSG00000168488	7136.23	0.0747478	0.0398263	1.87685	0.0605392	0.146588	ATXN2L	protein_coding	0.0163835	0.105934
ENSG00000198918	7132.62	0.0645507	0.0814114	0.792895	0.427839	0.598	RPL39	protein_coding	0.0311086	0.0951916
ENSG00000204843	7131.45	-0.12863	0.0439195	-2.92876	0.00340313	0.0147092	DCTN1	protein_coding	0.215411	-0.0547879
ENSG00000116171	7124.57	-0.11432	0.0463506	-2.46641	0.0136476	0.0452503	SCP2	protein_coding	0.00310494	-0.130322
ENSG00000102007	7124.09	0.636017	0.069483	9.15356	5.51e-20	1.24e-17	PLP2	protein_coding	1.59e-26	0.446659
ENSG00000118898	7121.06	0.151392	0.0839989	1.80231	0.0714969	0.166108	PPL	protein_coding	0.233118	0.0527362
ENSG00000132386	7115.83	0.0781597	0.101344	0.77123	0.440571	0.609546	SERPINF1	protein_coding	0.201745	0.0564558
ENSG00000069329	7111.54	-0.0284308	0.0392036	-0.725209	0.468324	0.634019	VPS35	protein_coding	0.966285	-0.00187074
ENSG00000225630	7106.3	0.0414167	0.108216	0.382722	0.701926	0.817666	MTND2P28	pseudogene	0.122673	0.0682409
ENSG00000117525	7104.84	0.29417	0.122991	2.39181	0.0167656	0.0533992	F3	protein_coding	0.00245787	0.133438
ENSG00000211666	7102.45	-0.108096	0.151272	-0.714579	0.474869	0.639838	IGLV2-14	IG_V_gene	0.224637	-0.0537045
ENSG00000171564	7099.71	-0.0103125	0.331179	-0.0311387	0.975159	0.986682	FGB	protein_coding	0.483382	-0.0310125
ENSG00000103769	7098.9	0.00677053	0.0466143	0.145246	0.884517	0.935226	RAB11A	protein_coding	0.330576	-0.0430421
ENSG00000105968	7088.02	0.115449	0.041413	2.78775	0.00530749	0.0210702	H2AFV	protein_coding	0.00080391	0.147519
ENSG00000197728	7083.37	0.0826957	0.0836155	0.989	0.322663	0.495006	RPS26	protein_coding	0.222912	0.0539046
ENSG00000144810	7080.28	0.395527	0.100523	3.93468	8.33e-05	0.000653248	COL8A1	protein_coding	6.01e-05	0.176196
ENSG00000107438	7076.93	0.0534708	0.0531716	1.00563	0.314596	0.486848	PDLIM1	protein_coding	0.342973	0.0419527
ENSG00000076108	7055.97	0.0584846	0.0507391	1.15265	0.249053	0.413842	BAZ2A	protein_coding	0.518297	0.0285843
ENSG00000140740	7041.21	-0.0538689	0.0459991	-1.17109	0.241564	0.405415	UQCRC2	protein_coding	0.00207852	-0.135634
ENSG00000189221	7035.4	-0.769978	0.114254	-6.73916	1.59e-11	7.45e-10	MAOA	protein_coding	4.28e-15	-0.337064
ENSG00000185215	7034.88	0.436526	0.102387	4.26351	2.01e-05	0.000196416	TNFAIP2	protein_coding	1.06e-06	0.21346
ENSG00000103257	7033.24	0.351432	0.115946	3.03099	0.0024375	0.0111906	SLC7A5	protein_coding	2.52e-06	0.206064
ENSG00000159216	7026.38	0.139088	0.0529433	2.62712	0.00861117	0.0312512	RUNX1	protein_coding	4.45e-05	0.179225
ENSG00000039560	7019.93	0.112083	0.0749231	1.49597	0.134661	0.266788	RAI14	protein_coding	0.345408	0.0417417
ENSG00000121858	7001.38	-0.0987425	0.101143	-0.976268	0.328932	0.50185	TNFSF10	protein_coding	0.30585	0.0452967
ENSG00000142687	6998.25	-0.217101	0.0513977	-4.22394	2.4e-05	0.000227712	KIAA0319L	protein_coding	6.63e-06	-0.197428
ENSG00000165502	6995.26	-0.0198645	0.0538363	-0.368979	0.712143	0.824358	RPL36AL	protein_coding	0.82213	0.00994945
ENSG00000055917	6992.66	-0.0985333	0.0301836	-3.26446	0.00109671	0.00578429	PUM2	protein_coding	0.178863	-0.0594432
ENSG00000213626	6992.44	-0.12152	0.07121	-1.70651	0.0879141	0.194701	LBH	protein_coding	0.224845	-0.0536805
ENSG00000127838	6986.11	-0.270446	0.0654341	-4.13311	3.58e-05	0.000320598	PNKD	protein_coding	4.24e-07	-0.221088
ENSG00000168461	6978.25	0.178411	0.074166	2.40556	0.0161476	0.0517706	RAB31	protein_coding	0.000510464	0.152904
ENSG00000161921	6972.75	-0.367253	0.064969	-5.65274	1.58e-08	3.7e-07	CXCL16	protein_coding	3.55e-09	-0.256907
ENSG00000144579	6971.45	-0.051601	0.0365753	-1.41082	0.158298	0.300181	CTDSP1	protein_coding	0.19337	-0.057519
ENSG00000089737	6971.23	-0.0245019	0.037474	-0.653839	0.513216	0.673008	DDX24	protein_coding	0.953364	0.00258838
ENSG00000101856	6965.02	-0.0936488	0.0503973	-1.85821	0.0631387	0.151372	PGRMC1	protein_coding	0.222432	-0.0539605
ENSG00000049860	6961.27	-0.0564819	0.0522346	-1.08131	0.279558	0.448873	HEXB	protein_coding	0.365023	-0.0400753
ENSG00000170581	6960.52	0.0186502	0.0467122	0.399258	0.689703	0.808804	STAT2	protein_coding	0.0811075	0.077086
ENSG00000140497	6960.25	-0.0621241	0.046395	-1.33903	0.180562	0.330468	SCAMP2	protein_coding	0.0147681	-0.107591
ENSG00000065154	6955.37	-0.223297	0.0845624	-2.64062	0.00827539	0.0302943	OAT	protein_coding	0.691841	-0.017541
ENSG00000211949	6954.93	-0.384777	0.147067	-2.61634	0.00888792	0.03207	IGHV3-23	IG_V_gene	0.156831	-0.0626009
ENSG00000137693	6949.65	-0.0947018	0.0604499	-1.56662	0.117204	0.241477	YAP1	protein_coding	0.0423008	-0.089689
ENSG00000100129	6942.3	-0.24301	0.0545089	-4.45818	8.27e-06	9.14e-05	EIF3L	protein_coding	3.28e-06	-0.203762
ENSG00000065427	6938.75	0.132756	0.0414006	3.20661	0.00134307	0.00685734	KARS	protein_coding	4.61e-05	0.178883
ENSG00000130723	6938.07	-0.0839928	0.0596981	-1.40696	0.15944	0.301713	PRRC2B	protein_coding	0.250213	-0.0508576
ENSG00000228474	6938.06	0.0344047	0.0575746	0.597567	0.550129	0.703502	OST4	protein_coding	0.233091	0.0527392
ENSG00000101367	6936.81	0.0522847	0.04076	1.28274	0.199582	0.354427	MAPRE1	protein_coding	0.0378409	0.0917134
ENSG00000167283	6934.01	-0.00821626	0.058329	-0.140861	0.88798	0.937357	ATP5L	protein_coding	0.461534	-0.0325803
ENSG00000088986	6930.11	0.21618	0.0464254	4.65651	3.22e-06	3.98e-05	DYNLL1	protein_coding	1.71e-09	0.261905
ENSG00000175274	6921.64	-0.324287	0.0639596	-5.07019	3.97e-07	6.45e-06	TP53I11	protein_coding	1.97e-07	-0.227234
ENSG00000117410	6917.11	0.0033515	0.0640945	0.05229	0.958298	0.977777	ATP6V0B	protein_coding	0.586025	-0.0241002
ENSG00000091986	6909.08	-0.0310981	0.106873	-0.29098	0.771066	0.863617	CCDC80	protein_coding	0.0802632	0.0773003
ENSG00000170525	6907.33	0.270834	0.0831213	3.2583	0.00112083	0.00589316	PFKFB3	protein_coding	0.00111287	0.143551
ENSG00000078618	6906.04	-0.00978569	0.0392595	-0.249256	0.803162	0.884831	NRD1	protein_coding	0.483517	0.031003
ENSG00000136938	6900.56	0.101217	0.0431036	2.34823	0.018863	0.0586855	ANP32B	protein_coding	0.000638089	0.15028
ENSG00000197858	6899.65	0.0738553	0.0567754	1.30083	0.193316	0.346657	GPAA1	protein_coding	0.0518339	0.085903
ENSG00000120438	6898.85	0.114311	0.0493615	2.31579	0.0205696	0.0628623	TCP1	protein_coding	0.000814876	0.147356
ENSG00000006016	6896.94	-0.47995	0.215507	-2.22708	0.0259422	0.0752573	CRLF1	protein_coding	0.00414744	-0.126369
ENSG00000133816	6896.48	0.192869	0.0801494	2.40637	0.0161118	0.0516763	MICAL2	protein_coding	0.00162732	0.138783
ENSG00000073849	6891.39	-0.357859	0.077831	-4.5979	4.27e-06	5.08e-05	ST6GAL1	protein_coding	2.51e-07	-0.225296
ENSG00000104853	6882.75	-0.0813748	0.0430828	-1.8888	0.058919	0.143458	CLPTM1	protein_coding	0.00871149	-0.115709
ENSG00000137642	6882.04	-0.255277	0.0980064	-2.6047	0.00919552	0.0329553	SORL1	protein_coding	0.00488007	-0.1241
ENSG00000167815	6881.27	0.049995	0.0656576	0.761451	0.446388	0.615075	PRDX2	protein_coding	0.390528	0.0379897
ENSG00000165629	6879.79	0.108941	0.0539783	2.01823	0.0435675	0.113388	ATP5C1	protein_coding	0.000830895	0.147121
ENSG00000010256	6878.35	-0.000768599	0.0464742	-0.0165382	0.986805	0.992254	UQCRC1	protein_coding	0.0804426	0.0772546
ENSG00000270647	6872.59	0.0451455	0.0502969	0.897581	0.369409	0.542839	TAF15	protein_coding	0.0358582	0.092679
ENSG00000197451	6858.01	0.14738	0.0441673	3.33687	0.000847278	0.00466868	HNRNPAB	protein_coding	1.35e-05	0.190826
ENSG00000211660	6853.47	0.239477	0.155853	1.53656	0.124401	0.251905	IGLV2-23	IG_V_gene	0.880645	-0.00664547
ENSG00000169398	6853.22	0.00161353	0.048774	0.0330817	0.973609	0.985922	PTK2	protein_coding	0.11419	0.0698279
ENSG00000124795	6851.92	0.0686558	0.0513795	1.33625	0.181468	0.331621	DEK	protein_coding	0.0536109	0.0852629
ENSG00000254709	6851.08	-0.0505112	0.14178	-0.356264	0.721643	0.830677	IGLL5	protein_coding	0.806102	0.0108634
ENSG00000134851	6847.27	0.152944	0.0535878	2.85408	0.00431623	0.017855	TMEM165	protein_coding	3e-05	0.183138
ENSG00000116754	6847.25	-0.0325882	0.0422387	-0.771526	0.440395	0.609482	SRSF11	protein_coding	0.850542	-0.00833947
ENSG00000129250	6843.38	-0.25831	0.0528445	-4.88812	1.02e-06	1.47e-05	KIF1C	protein_coding	0.00139054	-0.140774
ENSG00000171552	6842.62	0.226382	0.0565149	4.0057	6.18e-05	0.000508148	BCL2L1	protein_coding	0.000145305	0.166957
ENSG00000179820	6838.21	0.230511	0.0722745	3.18938	0.0014258	0.00720484	MYADM	protein_coding	0.00103928	0.144394
ENSG00000161013	6837.78	0.177612	0.0503458	3.52784	0.00041897	0.0025827	MGAT4B	protein_coding	3.34e-05	0.182096
ENSG00000089351	6837.69	-0.000701914	0.0670123	-0.0104744	0.991643	0.994849	GRAMD1A	protein_coding	0.393604	-0.0377439
ENSG00000130508	6834.5	0.499854	0.102728	4.8658	1.14e-06	1.63e-05	PXDN	protein_coding	2.15e-07	0.226516
ENSG00000196141	6834.18	0.664399	0.0634871	10.4651	1.25e-25	7.72e-23	SPATS2L	protein_coding	2.84e-27	0.452605
ENSG00000180921	6830.01	0.13719	0.0724252	1.89423	0.0581949	0.141966	FAM83H	protein_coding	0.00663758	0.119709
ENSG00000182809	6822.92	0.212365	0.0915201	2.32042	0.0203183	0.0622484	CRIP2	protein_coding	0.0007176	0.148883
ENSG00000101577	6817.93	-0.489252	0.0822699	-5.94691	2.73e-09	7.73e-08	LPIN2	protein_coding	3.76e-06	-0.202529
ENSG00000125148	6811.85	1.07726	0.110465	9.75206	1.81e-22	6.41e-20	MT2A	protein_coding	2.99e-17	0.361162
ENSG00000147684	6811.51	0.0478527	0.0735789	0.650359	0.51546	0.674662	NDUFB9	protein_coding	0.0214291	0.101547
ENSG00000095787	6808.18	-0.00278299	0.0343298	-0.0810662	0.935389	0.965979	WAC	protein_coding	0.969118	0.00171347
ENSG00000119777	6807.47	0.0404234	0.0396024	1.02073	0.307382	0.479086	TMEM214	protein_coding	0.209612	0.0554861
ENSG00000129925	6806.51	0.0314545	0.0537588	0.585105	0.558477	0.710277	TMEM8A	protein_coding	0.561621	0.0256853
ENSG00000185885	6800.07	0.0893273	0.10181	0.877392	0.380274	0.552905	IFITM1	protein_coding	0.0104436	0.112975
ENSG00000197635	6798.8	0.163801	0.139772	1.17192	0.241231	0.405073	DPP4	protein_coding	0.0368117	0.0922092
ENSG00000105974	6796.22	0.313543	0.123115	2.54674	0.0108736	0.0377927	CAV1	protein_coding	0.542955	0.0269202
ENSG00000058673	6791.25	-0.0470675	0.0427701	-1.10048	0.271124	0.439481	ZC3H11A	protein_coding	0.547807	-0.0265972
ENSG00000110880	6786.35	0.364647	0.0555433	6.5651	5.2e-11	2.19e-09	CORO1C	protein_coding	6.66e-11	0.282997
ENSG00000134531	6785.29	0.495313	0.0843984	5.86875	4.39e-09	1.18e-07	EMP1	protein_coding	6.23e-08	0.236142
ENSG00000178035	6784.8	-0.0742004	0.0578684	-1.28223	0.199763	0.354654	IMPDH2	protein_coding	0.167109	0.0610891
ENSG00000186635	6783.5	-0.192516	0.0473351	-4.0671	4.76e-05	0.000406759	ARAP1	protein_coding	5.48e-06	-0.199162
ENSG00000078304	6782.36	-0.0873535	0.0410739	-2.12674	0.0334416	0.0920231	PPP2R5C	protein_coding	0.0912876	-0.0746335
ENSG00000180398	6778.83	0.12894	0.0462374	2.78865	0.00529281	0.0210242	MCFD2	protein_coding	0.00316576	0.130061
ENSG00000173230	6778.29	-0.0270723	0.0484957	-0.558243	0.576679	0.724184	GOLGB1	protein_coding	0.647537	-0.0202326
ENSG00000160180	6777.89	0.687848	0.213698	3.21879	0.00128734	0.00661509	TFF3	protein_coding	0.0510121	-0.0862053
ENSG00000065150	6770.84	0.0304054	0.0530176	0.573496	0.566309	0.715916	IPO5	protein_coding	0.946083	-0.00299308
ENSG00000100242	6769.75	-0.0410429	0.0520199	-0.788984	0.430122	0.599997	SUN2	protein_coding	0.36201	0.0403276
ENSG00000178982	6769.38	-0.0368678	0.0533316	-0.691294	0.489381	0.652129	EIF3K	protein_coding	0.0889464	-0.0751773
ENSG00000164828	6769.35	0.241152	0.0471071	5.11924	3.07e-07	5.12e-06	SUN1	protein_coding	2.32e-07	0.225934
ENSG00000100030	6764.34	-0.0544179	0.0459409	-1.18452	0.236207	0.399005	MAPK1	protein_coding	0.234148	-0.0526203
ENSG00000168209	6763.15	0.865018	0.104184	8.30279	1.02e-16	1.42e-14	DDIT4	protein_coding	1.01e-12	0.307815
ENSG00000157601	6761.28	0.284235	0.10541	2.69648	0.0070077	0.0264273	MX1	protein_coding	0.000178808	0.164714
ENSG00000123143	6759.93	0.091432	0.0468845	1.95016	0.0511575	0.128458	PKN1	protein_coding	3.24e-06	0.203867
ENSG00000038382	6754.78	0.333691	0.067903	4.91424	8.91e-07	1.31e-05	TRIO	protein_coding	2.26e-07	0.226151
ENSG00000131507	6752.96	-0.159356	0.0449308	-3.54669	0.000390098	0.00243305	NDFIP1	protein_coding	0.000894136	-0.146232
ENSG00000138162	6749.39	-0.462007	0.111654	-4.13783	3.51e-05	0.000314834	TACC2	protein_coding	6.35e-09	-0.252834
ENSG00000164120	6748.69	-0.0526953	0.171542	-0.307185	0.758702	0.855323	HPGD	protein_coding	0.679878	0.0182611
ENSG00000105401	6740.79	0.143618	0.0404178	3.55333	0.000380381	0.00238339	CDC37	protein_coding	6.24e-07	0.217912
ENSG00000104765	6738.99	-0.0338516	0.0549014	-0.616589	0.537506	0.693035	BNIP3L	protein_coding	0.103335	-0.0719998
ENSG00000211653	6732.78	0.0415892	0.146709	0.283481	0.776808	0.867474	IGLV1-40	IG_V_gene	0.734364	-0.0150174
ENSG00000106105	6728.32	0.253927	0.0563464	4.50654	6.59e-06	7.44e-05	GARS	protein_coding	3.8e-11	0.286467
ENSG00000174243	6721.95	0.0868043	0.0377143	2.30163	0.0213562	0.0647325	DDX23	protein_coding	0.0342359	0.0935035
ENSG00000132698	6721.39	-0.101239	0.0736673	-1.37428	0.169356	0.31557	RAB25	protein_coding	0.376447	-0.0391305
ENSG00000103363	6712.93	0.0680974	0.0609816	1.11669	0.264128	0.431897	TCEB2	protein_coding	0.0242595	0.099468
ENSG00000117713	6712.5	-0.120806	0.0482664	-2.5029	0.0123182	0.0417492	ARID1A	protein_coding	0.0577709	-0.0838307
ENSG00000117472	6708.21	0.296455	0.14468	2.04904	0.0404583	0.106978	TSPAN1	protein_coding	0.049421	0.0868022
ENSG00000159202	6700.75	0.207183	0.0341261	6.0711	1.27e-09	3.91e-08	UBE2Z	protein_coding	1.83e-08	0.245254
ENSG00000145423	6697.44	0.554449	0.139357	3.97861	6.93e-05	0.000558933	SFRP2	protein_coding	2.52e-11	0.288974
ENSG00000159692	6692.43	0.0240644	0.0390435	0.616349	0.537664	0.693151	CTBP1	protein_coding	0.0235445	0.0999726
ENSG00000159128	6692.05	0.182637	0.0543465	3.3606	0.000777731	0.00435421	IFNGR2	protein_coding	0.00237971	0.133864
ENSG00000141905	6688.13	-0.0926567	0.0594475	-1.55863	0.119084	0.244152	NFIC	protein_coding	0.801817	-0.0111085
ENSG00000134440	6684.83	-0.0900688	0.0465645	-1.93428	0.0530784	0.132117	NARS	protein_coding	0.0828838	-0.0766408
ENSG00000175115	6682.31	0.175371	0.0521328	3.36393	0.000768404	0.00431337	PACS1	protein_coding	7.44e-07	0.216461
ENSG00000164574	6681.87	0.06847	0.0804573	0.85101	0.394764	0.566556	GALNT10	protein_coding	0.151227	0.0634571
ENSG00000075420	6681.23	0.259845	0.0559418	4.64492	3.4e-06	4.19e-05	FNDC3B	protein_coding	1.08e-05	0.192897
ENSG00000101825	6673.55	0.48651	0.114971	4.23157	2.32e-05	0.000221252	MXRA5	protein_coding	8.79e-09	0.25053
ENSG00000063245	6669.43	0.0661424	0.0467805	1.41389	0.157394	0.298973	EPN1	protein_coding	0.0699997	0.0800647
ENSG00000204394	6668.95	0.0439787	0.0538276	0.817029	0.413912	0.585136	VARS	protein_coding	0.00144085	0.140326
ENSG00000106565	6654.54	0.0192014	0.0961556	0.199691	0.841722	0.909655	TMEM176B	protein_coding	0.287952	0.0470048
ENSG00000071054	6652.01	0.290345	0.0673112	4.31348	1.61e-05	0.000161896	MAP4K4	protein_coding	0.000169113	0.165319
ENSG00000173020	6648.25	0.140078	0.0436302	3.21056	0.00132475	0.00677909	ADRBK1	protein_coding	0.000193656	0.163844
ENSG00000134243	6643.41	-0.187078	0.0585655	-3.19434	0.00140152	0.00710065	SORT1	protein_coding	2.86e-05	-0.183622
ENSG00000167470	6624.09	0.136124	0.0591432	2.3016	0.0213577	0.0647325	MIDN	protein_coding	0.000740466	0.148507
ENSG00000170248	6619.91	0.0382557	0.0352692	1.08468	0.278064	0.447244	PDCD6IP	protein_coding	0.31521	0.0444297
ENSG00000112576	6611.21	-0.498062	0.0738305	-6.74602	1.52e-11	7.14e-10	CCND3	protein_coding	2.71e-10	-0.274105
ENSG00000111530	6606.56	0.00461045	0.0581621	0.0792689	0.936819	0.966883	CAND1	protein_coding	0.0612835	0.0826864
ENSG00000102580	6604.33	-0.131054	0.0514826	-2.5456	0.0109091	0.0378775	DNAJC3	protein_coding	0.0116281	-0.111329
ENSG00000242372	6595.29	0.163199	0.0496171	3.28917	0.00100484	0.00537131	EIF6	protein_coding	2.74e-06	0.205324
ENSG00000057019	6593.09	1.28931	0.107716	11.9695	5.13e-33	1.05e-29	DCBLD2	protein_coding	2.86e-21	0.401291
ENSG00000160075	6589.83	-0.0212764	0.0396505	-0.536598	0.591545	0.73596	SSU72	protein_coding	0.719689	0.0158824
ENSG00000128050	6589.1	0.217398	0.0633842	3.42984	0.000603934	0.00351202	PAICS	protein_coding	2.89e-07	0.22418
ENSG00000186298	6587.8	0.0872202	0.0441031	1.97764	0.0479689	0.122121	PPP1CC	protein_coding	0.0049316	0.123953
ENSG00000071967	6587.61	-0.64786	0.094086	-6.88583	5.75e-12	3.01e-10	CYBRD1	protein_coding	3.73e-08	-0.239987
ENSG00000117448	6573.02	-0.0764796	0.0458187	-1.66918	0.0950821	0.206592	AKR1A1	protein_coding	0.414996	-0.0360653
ENSG00000130522	6568.94	-0.0723053	0.0675771	-1.06997	0.284634	0.454448	JUND	protein_coding	0.656801	-0.0196639
ENSG00000172725	6568.47	0.0060966	0.0445135	0.136961	0.891062	0.939222	CORO1B	protein_coding	0.765995	0.0131717
ENSG00000072310	6566.27	-0.0127782	0.0700325	-0.182461	0.855221	0.917483	SREBF1	protein_coding	0.881287	0.00660946
ENSG00000091317	6565.43	0.11814	0.0460864	2.56345	0.0103638	0.0363873	CMTM6	protein_coding	0.0175608	0.104815
ENSG00000125944	6563.67	0.0256599	0.0359519	0.713727	0.475396	0.640254	HNRNPR	protein_coding	0.133179	0.0663896
ENSG00000156599	6561.05	0.0500482	0.0324747	1.54114	0.123282	0.250241	ZDHHC5	protein_coding	0.0110855	0.112063
ENSG00000104687	6559.41	-0.118917	0.0944116	-1.25956	0.207827	0.365043	GSR	protein_coding	0.0124398	-0.110284
ENSG00000167553	6556.52	0.443808	0.064189	6.91409	4.71e-12	2.54e-10	TUBA1C	protein_coding	1.82e-12	0.304476
ENSG00000128283	6554.67	0.272029	0.0932429	2.91742	0.00352939	0.0151426	CDC42EP1	protein_coding	8.16e-06	0.195533
ENSG00000169764	6550.87	0.125731	0.0417707	3.01003	0.00261224	0.0118406	UGP2	protein_coding	7.28e-05	0.17423
ENSG00000182149	6548.73	-0.0134126	0.0301761	-0.444477	0.656698	0.785168	IST1	protein_coding	0.9995	2.77e-05
ENSG00000203879	6547.11	0.235467	0.0432099	5.44939	5.05e-08	1.03e-06	GDI1	protein_coding	3.29e-11	0.287361
ENSG00000116478	6545.65	0.13923	0.0435711	3.19547	0.00139602	0.00707892	HDAC1	protein_coding	0.0151899	0.107144
ENSG00000070214	6542.15	0.099404	0.0572188	1.73726	0.0823412	0.185259	SLC44A1	protein_coding	0.0109361	0.112271
ENSG00000159592	6540.93	-0.0841937	0.0318593	-2.64267	0.0082254	0.0301248	GPBP1L1	protein_coding	0.0766069	-0.0782503
ENSG00000055070	6532.45	0.0895505	0.0349317	2.56359	0.0103595	0.0363789	SZRD1	protein_coding	0.00196734	0.136347
ENSG00000054654	6531.87	-0.226158	0.0707016	-3.19877	0.00138013	0.0070097	SYNE2	protein_coding	0.000376232	-0.156425
ENSG00000139641	6530.69	0.122391	0.0400056	3.05935	0.00221821	0.0103375	ESYT1	protein_coding	0.000807802	0.147461
ENSG00000198408	6528.12	0.0284501	0.0404835	0.70276	0.482206	0.64584	MGEA5	protein_coding	0.202755	0.0563298
ENSG00000143183	6525.92	-0.0190696	0.0497578	-0.383248	0.701536	0.817435	TMCO1	protein_coding	0.182134	-0.0589995
ENSG00000012660	6523.79	-0.0219294	0.055138	-0.397718	0.690838	0.809605	ELOVL5	protein_coding	0.51667	-0.0286955
ENSG00000132002	6518.34	0.291959	0.0629032	4.64139	3.46e-06	4.25e-05	DNAJB1	protein_coding	1.75e-05	0.188357
ENSG00000133606	6517.59	0.0647152	0.035105	1.84347	0.0652598	0.155143	MKRN1	protein_coding	0.093541	0.0741206
ENSG00000148672	6515.72	0.136885	0.045749	2.99208	0.00277082	0.0124064	GLUD1	protein_coding	0.0040957	0.126543
ENSG00000085719	6514.07	-0.0314284	0.0533033	-0.589614	0.55545	0.707563	CPNE3	protein_coding	0.557601	-0.0259495
ENSG00000031698	6507.5	0.0129107	0.039762	0.324701	0.745408	0.845897	SARS	protein_coding	0.268377	0.0489569
ENSG00000149021	6503.53	-0.59624	0.253319	-2.35371	0.018587	0.0579949	SCGB1A1	protein_coding	0.0221958	-0.100962
ENSG00000198848	6501.05	-1.63806	0.173557	-9.43814	3.79e-21	1.02e-18	CES1	protein_coding	1.02e-10	-0.280326
ENSG00000175390	6497.95	-0.0963081	0.0402311	-2.39387	0.0166716	0.0531621	EIF3F	protein_coding	0.00196065	-0.136391
ENSG00000125743	6494.94	-0.00993459	0.0675895	-0.146984	0.883144	0.934405	SNRPD2	protein_coding	0.269497	0.0488426
ENSG00000049239	6494.37	-0.0214347	0.0604033	-0.35486	0.722695	0.831346	H6PD	protein_coding	0.20714	-0.055788
ENSG00000154845	6493.35	-0.00778854	0.0476177	-0.163564	0.870075	0.926759	PPP4R1	protein_coding	0.319782	0.0440122
ENSG00000124225	6490.64	0.748766	0.0891285	8.40097	4.43e-17	6.56e-15	PMEPA1	protein_coding	1.75e-16	0.352821
ENSG00000049449	6489.07	0.214218	0.061749	3.46917	0.000522066	0.00311051	RCN1	protein_coding	0.000187962	0.16417
ENSG00000169692	6480.9	0.128462	0.081481	1.57659	0.114889	0.237921	AGPAT2	protein_coding	0.705077	0.0167498
ENSG00000125753	6473.83	0.203705	0.0538232	3.78471	0.000153886	0.00110544	VASP	protein_coding	6.22e-05	0.175836
ENSG00000129562	6470.09	0.179213	0.0508415	3.52493	0.00042359	0.00260763	DAD1	protein_coding	5.56e-06	0.199025
ENSG00000203485	6460.69	0.369054	0.0675995	5.45942	4.78e-08	9.79e-07	INF2	protein_coding	1.33e-10	0.278651
ENSG00000011028	6460.37	0.158476	0.0818572	1.936	0.0528672	0.131668	MRC2	protein_coding	0.0580292	0.0837446
ENSG00000215182	6458.99	-0.0524256	0.289174	-0.181294	0.856137	0.918079	MUC5AC	protein_coding	0.933406	0.00369829
ENSG00000242265	6445.1	-0.138606	0.185354	-0.747791	0.454586	0.62197	PEG10	protein_coding	0.101632	0.0723568
ENSG00000198087	6436.3	0.095904	0.0580436	1.65227	0.0984786	0.212118	CD2AP	protein_coding	0.0246323	0.09921
ENSG00000006007	6435.65	-0.175292	0.054317	-3.2272	0.00125007	0.0064569	GDE1	protein_coding	0.000166114	-0.165513
ENSG00000008018	6431.72	0.118947	0.0520404	2.28567	0.0222737	0.066754	PSMB1	protein_coding	0.00276096	0.131896
ENSG00000005007	6428.28	-0.113196	0.0470566	-2.40552	0.0161493	0.0517719	UPF1	protein_coding	0.219801	-0.0542684
ENSG00000006534	6427.17	-0.375821	0.10616	-3.54015	0.000399901	0.00248015	ALDH3B1	protein_coding	0.00531258	-0.122902
ENSG00000109606	6420.62	0.0381828	0.0376534	1.01406	0.310554	0.482443	DHX15	protein_coding	0.161892	0.0618475
ENSG00000161547	6419.07	0.0624931	0.0309297	2.02049	0.0433327	0.112914	SRSF2	protein_coding	0.00698267	0.118972
ENSG00000166734	6415.29	-0.0317153	0.0469873	-0.674976	0.499691	0.661048	CASC4	protein_coding	0.0549999	-0.0847747
ENSG00000143924	6414.89	-0.0156925	0.0554537	-0.282984	0.777189	0.867705	EML4	protein_coding	0.11841	0.0690274
ENSG00000089159	6414.7	0.403703	0.0559948	7.20964	5.61e-13	3.62e-11	PXN	protein_coding	1.34e-09	0.263563
ENSG00000170515	6412.15	0.120809	0.0488075	2.47522	0.0133154	0.0443909	PA2G4	protein_coding	1.14e-06	0.212854
ENSG00000089356	6407.13	0.0537683	0.139746	0.384756	0.700418	0.81653	FXYD3	protein_coding	0.00306975	-0.130476
ENSG00000099995	6406.62	-0.124017	0.03651	-3.39679	0.000681821	0.00389329	SF3A1	protein_coding	0.00867037	-0.11578
ENSG00000111331	6399.03	0.341522	0.086261	3.95917	7.52e-05	0.000599794	OAS3	protein_coding	9.77e-08	0.232693
ENSG00000249915	6398.15	0.122483	0.0599431	2.04332	0.0410204	0.108126	PDCD6	protein_coding	0.029376	0.0961904
ENSG00000079459	6393.13	-0.149692	0.069175	-2.16396	0.0304674	0.0854954	FDFT1	protein_coding	7.31e-07	-0.216605
ENSG00000126012	6391.47	-0.0468028	0.046737	-1.00141	0.316629	0.488875	KDM5C	protein_coding	0.463067	-0.032469
ENSG00000004059	6389.05	0.243368	0.0527561	4.61308	3.97e-06	4.76e-05	ARF5	protein_coding	4.71e-11	0.285148
ENSG00000151491	6388.45	-0.0550903	0.0804943	-0.6844	0.493723	0.656023	EPS8	protein_coding	0.278832	-0.0479026
ENSG00000149547	6387.15	-0.0451177	0.0409722	-1.10118	0.270819	0.439144	EI24	protein_coding	0.454862	-0.0330672
ENSG00000163382	6386.22	-0.0796355	0.0669246	-1.18993	0.234075	0.396404	APOA1BP	protein_coding	0.400031	-0.0372339
ENSG00000123131	6384.9	0.150988	0.0743908	2.02966	0.0423912	0.110943	PRDX4	protein_coding	0.180208	0.0592601
ENSG00000213625	6380.59	0.079127	0.0420557	1.88148	0.0599069	0.145351	LEPROT	protein_coding	0.0575734	0.0838967
ENSG00000109180	6378.5	0.0742669	0.0432764	1.71611	0.0861422	0.191757	OCIAD1	protein_coding	0.139563	0.0653193
ENSG00000196411	6370.15	0.354786	0.0649269	5.46439	4.65e-08	9.57e-07	EPHB4	protein_coding	1.78e-08	0.245441
ENSG00000185627	6363.03	0.121212	0.0445247	2.72235	0.00648189	0.0247699	PSMD13	protein_coding	7.94e-05	0.173331
ENSG00000179632	6357.53	0.0624117	0.0477522	1.30699	0.191216	0.343823	MAF1	protein_coding	0.00381698	0.127514
ENSG00000093010	6350.61	0.087625	0.0599215	1.46233	0.143651	0.279793	COMT	protein_coding	0.236673	0.0523377
ENSG00000126067	6343.67	0.117613	0.0424268	2.77213	0.00556908	0.0218997	PSMB2	protein_coding	8.75e-06	0.194886
ENSG00000198355	6343.14	-0.102288	0.0686302	-1.49043	0.136112	0.268959	PIM3	protein_coding	0.00400888	-0.126839
[truncated: 51,901 more rows]

## Sheet: PPI
node1	node2	node1_external_id	node2_external_id	neighborhood_on_chromosome	gene_fusion	phylogenetic_cooccurrence	coexpression	experimentally_determined_interaction	database_annotated	automated_textmining	combined_score
[truncated: 328 more rows]

[truncated: 1 more sheets: risk score]
